# Supplementary material for: ﻿A Taxonomic Odyssey: An annotated checklist of Peromyscus (Cricetidae, Rodentia) in Honduras
Source: Zookeys. 2024 Nov 22;1218:315–32. doi: 10.3897/zookeys.1218.126535 (PMC11607588; doi:10.3897/zookeys.1218.126535)
Supplement: XML Treatment for Peromyscus beatae [file zookeys.1218.126535-treatment1.xml]

<!DOCTYPE tp:taxon-treatment
  PUBLIC "-//TaxonX//DTD Taxonomic Treatment Publishing DTD v0 20100105//EN" "tax-treatment-NSO.dtd">
<tp:taxon-treatment xmlns:tp="http://www.plazi.org/taxpub"><tp:treatment-meta><kwd-group><label>Taxon classification</label><kwd>
                  <named-content content-type="kingdom">Animalia</named-content>
                </kwd><kwd>
                  <named-content content-type="order">Rodentia</named-content>
                </kwd><kwd>
                  <named-content content-type="family">Cricetidae</named-content>
                </kwd></kwd-group><mixed-citation publication-type="journal"><person-group><name><surname>López</surname><given-names>Celeste M.</given-names></name><name><surname>Turcios-Casco</surname><given-names>Manfredo A.</given-names></name><name><surname>van den Berghe</surname><given-names>Eric</given-names></name><name><surname>Ordóñez-Garza</surname><given-names>Nicté</given-names></name><name><surname>Alvarez</surname><given-names>Martin R.</given-names></name></person-group><article-title>﻿A Taxonomic Odyssey: An annotated checklist of <italic><tp:taxon-name><tp:taxon-name-part taxon-name-part-type="genus" reg="Peromyscus">Peromyscus</tp:taxon-name-part></tp:taxon-name></italic> (<tp:taxon-name><tp:taxon-name-part taxon-name-part-type="family">Cricetidae</tp:taxon-name-part></tp:taxon-name>, <tp:taxon-name><tp:taxon-name-part taxon-name-part-type="order">Rodentia</tp:taxon-name-part></tp:taxon-name>) in Honduras</article-title><source>Zookeys</source><day>22</day><month>11</month><year>2024</year><volume>1218</volume><fpage>315</fpage><lpage>332</lpage><pub-id pub-id-type="doi">10.3897/zookeys.1218.126535</pub-id></mixed-citation></tp:treatment-meta><tp:nomenclature><label>﻿</label><tp:taxon-name>
                <object-id xmlns:xlink="http://www.w3.org/1999/xlink" content-type="arpha" xlink:type="simple">4D528B8B-401F-50ED-958D-36C70425BBE7</object-id>
                <tp:taxon-name-part taxon-name-part-type="genus" reg="Peromyscus">Peromyscus</tp:taxon-name-part>
                <tp:taxon-name-part taxon-name-part-type="species" reg="beatae">beatae</tp:taxon-name-part>
              </tp:taxon-name><tp:taxon-authority>Thomas, 1903</tp:taxon-authority></tp:nomenclature><tp:treatment-sec sec-type="distribution" id="SECID0EGTAG"><title>Distribution.</title><p>Comayagua, Francisco Morazán, and Lempira departments (Fig. <xref ref-type="fig" rid="F2">2</xref>).</p></tp:treatment-sec><tp:treatment-sec sec-type="distribution" id="SECID0EQTAG"><title>Ecoregions and elevation.</title><p>Central American montane, dry, and pine-oak forests (300–2850 m a.s.l.).</p></tp:treatment-sec><tp:treatment-sec sec-type="comments" id="SECID0EVTAG"><title>Comments.</title><p>The taxonomic classification of the <italic><tp:taxon-name><tp:taxon-name-part taxon-name-part-type="genus" reg="Peromyscus">P.</tp:taxon-name-part><tp:taxon-name-part taxon-name-part-type="species" reg="boylii">boylii</tp:taxon-name-part></tp:taxon-name></italic> group has not undergone significant changes. However, <xref ref-type="bibr" rid="B7">Bradley et al. (2000)</xref> analyzed the taxonomy of the subspecies <italic><tp:taxon-name><tp:taxon-name-part taxon-name-part-type="genus" reg="Peromyscus">P.</tp:taxon-name-part><tp:taxon-name-part taxon-name-part-type="species" reg="boylii">boylii</tp:taxon-name-part><tp:taxon-name-part taxon-name-part-type="subspecies" reg="sacarensis">sacarensis</tp:taxon-name-part></tp:taxon-name></italic> Dickey, 1928 using DNA sequences from the mitochondrial cytochrome <italic>b</italic> gene. As a result of this study, it is now considered as <italic><tp:taxon-name><tp:taxon-name-part taxon-name-part-type="genus" reg="Peromyscus">P.</tp:taxon-name-part><tp:taxon-name-part taxon-name-part-type="species" reg="beatae">beatae</tp:taxon-name-part></tp:taxon-name></italic> (<xref ref-type="bibr" rid="B7">Bradley et al. 2000</xref>, <xref ref-type="bibr" rid="B12">2017</xref>) (Table <xref ref-type="table" rid="T1">1</xref>). Thus, specimens previously identified as <italic><tp:taxon-name><tp:taxon-name-part taxon-name-part-type="genus" reg="Peromyscus">P.</tp:taxon-name-part><tp:taxon-name-part taxon-name-part-type="species" reg="boylii">b.</tp:taxon-name-part><tp:taxon-name-part taxon-name-part-type="subspecies" reg="sacarensis">sacarensis</tp:taxon-name-part></tp:taxon-name></italic> in Honduras should now be recognized as individuals of <italic><tp:taxon-name><tp:taxon-name-part taxon-name-part-type="genus" reg="Peromyscus">P.</tp:taxon-name-part><tp:taxon-name-part taxon-name-part-type="species" reg="beatae">beatae</tp:taxon-name-part></tp:taxon-name></italic>. We verified the coordinates provided by <xref ref-type="bibr" rid="B7">Bradley et al. (2000)</xref>, and the approximate coordinates corresponding to “2 mi NE El Hatillo” and “10 mi SE Tegucigalpa” and found them to be incorrectly attributed to the Olancho Department; these specimens belong to the department of Francisco Morazán. <xref ref-type="bibr" rid="B17">Cassola (2016)</xref> suggested the occurrence of <italic><tp:taxon-name><tp:taxon-name-part taxon-name-part-type="genus" reg="Peromyscus">P.</tp:taxon-name-part><tp:taxon-name-part taxon-name-part-type="species" reg="beatae">beatae</tp:taxon-name-part></tp:taxon-name></italic> in other regions in western Honduras, but no tangible evidence corroborates this speculation.</p></tp:treatment-sec><tp:treatment-sec><!--Section generated to contain objects referenced in tp:taxon-treatment.--><fig id="F2" position="float" orientation="portrait"><object-id xmlns:xlink="http://www.w3.org/1999/xlink" content-type="doi" xlink:type="simple">10.3897/zookeys.1218.126535.figure2</object-id><object-id xmlns:xlink="http://www.w3.org/1999/xlink" content-type="arpha" xlink:type="simple">C40854C1-E7AB-57FC-8443-D2BDB8A0A029</object-id><label>Figure 2.</label><caption><p>Distribution of <italic><tp:taxon-name><tp:taxon-name-part taxon-name-part-type="genus" reg="Peromyscus">P.</tp:taxon-name-part><tp:taxon-name-part taxon-name-part-type="species" reg="beatae">beatae</tp:taxon-name-part></tp:taxon-name></italic> in Honduras.</p></caption><graphic xmlns:xlink="http://www.w3.org/1999/xlink" xlink:href="zookeys-1218-315_article-126535__-g002.jpg" position="float" orientation="portrait" xlink:type="simple" id="oo_1180688.jpg"><uri content-type="original_file" xlink:type="simple">https://binary.pensoft.net/fig/1180688</uri></graphic></fig><table-wrap id="T1" position="float" orientation="portrait"><label>Table 1.</label><caption><p>Summary of the systematic history and taxonomical arrangements of <italic><tp:taxon-name><tp:taxon-name-part taxon-name-part-type="genus" reg="Peromyscus">P.</tp:taxon-name-part><tp:taxon-name-part taxon-name-part-type="species" reg="beatae">beatae</tp:taxon-name-part></tp:taxon-name></italic> in Honduras.</p></caption><table id="TID0EKGAI" rules="all"><tbody><tr><th rowspan="1" colspan="1">Reference</th><th rowspan="1" colspan="1">Taxonomical history of <italic><tp:taxon-name><tp:taxon-name-part taxon-name-part-type="genus" reg="Peromyscus">P.</tp:taxon-name-part><tp:taxon-name-part taxon-name-part-type="species" reg="beatae">beatae</tp:taxon-name-part></tp:taxon-name></italic></th><th rowspan="1" colspan="1">Scope of their methodology</th></tr><tr><td rowspan="1" colspan="1">
                  <bold>
                    <xref ref-type="bibr" rid="B25">Goodwin (1942)</xref>
                  </bold>
                </td><td rowspan="1" colspan="1"><italic><tp:taxon-name><tp:taxon-name-part taxon-name-part-type="genus" reg="Peromyscus">P.</tp:taxon-name-part><tp:taxon-name-part taxon-name-part-type="species" reg="boylii">boylii</tp:taxon-name-part><tp:taxon-name-part taxon-name-part-type="subspecies" reg="sacarensis">sacarensis</tp:taxon-name-part></tp:taxon-name></italic> was the only one of <italic><tp:taxon-name><tp:taxon-name-part taxon-name-part-type="genus" reg="Peromyscus">P.</tp:taxon-name-part><tp:taxon-name-part taxon-name-part-type="species" reg="boylii">boylii</tp:taxon-name-part></tp:taxon-name></italic> group</td><td rowspan="1" colspan="1">External and cranial morphology and morphometry of collected specimens</td></tr><tr><td rowspan="1" colspan="1">
                  <bold>
                    <xref ref-type="bibr" rid="B26">Hall (1981)</xref>
                  </bold>
                </td><td rowspan="1" colspan="1"><italic><tp:taxon-name><tp:taxon-name-part taxon-name-part-type="genus" reg="Peromyscus">P.</tp:taxon-name-part><tp:taxon-name-part taxon-name-part-type="species" reg="boylii">b.</tp:taxon-name-part><tp:taxon-name-part taxon-name-part-type="subspecies" reg="sacarensis">sacarensis</tp:taxon-name-part></tp:taxon-name></italic> was maintained as a subspecies</td><td rowspan="1" colspan="1">Based on external and cranial descriptions of museum specimens and marginal records of the distribution</td></tr><tr><td rowspan="1" colspan="1">
                  <bold>
                    <xref ref-type="bibr" rid="B6">Bradley and Ensink (1987)</xref>
                  </bold>
                </td><td rowspan="1" colspan="1">Continued to recognize the subspecies <italic><tp:taxon-name><tp:taxon-name-part taxon-name-part-type="genus" reg="Peromyscus">P.</tp:taxon-name-part><tp:taxon-name-part taxon-name-part-type="species" reg="boylii">b.</tp:taxon-name-part><tp:taxon-name-part taxon-name-part-type="subspecies" reg="sacarensis">sacarensis</tp:taxon-name-part></tp:taxon-name></italic></td><td rowspan="1" colspan="1">Karyotypic analyses</td></tr><tr><td rowspan="1" colspan="1">
                  <bold>
                    <xref ref-type="bibr" rid="B7">Bradley et al. (2000)</xref>
                  </bold>
                </td><td rowspan="1" colspan="1">Reassigned <italic><tp:taxon-name><tp:taxon-name-part taxon-name-part-type="genus" reg="Peromyscus">P.</tp:taxon-name-part><tp:taxon-name-part taxon-name-part-type="species" reg="boylii">b.</tp:taxon-name-part><tp:taxon-name-part taxon-name-part-type="subspecies" reg="sacarensis">sacarensis</tp:taxon-name-part></tp:taxon-name></italic> with <italic><tp:taxon-name><tp:taxon-name-part taxon-name-part-type="genus" reg="Peromyscus">P.</tp:taxon-name-part><tp:taxon-name-part taxon-name-part-type="species" reg="beatae">beatae</tp:taxon-name-part></tp:taxon-name></italic></td><td rowspan="1" colspan="1">Analysis of the mitochondrial cytochrome <italic>b</italic> gene in <italic><tp:taxon-name><tp:taxon-name-part taxon-name-part-type="genus" reg="Peromyscus">P.</tp:taxon-name-part><tp:taxon-name-part taxon-name-part-type="species" reg="boylii">b.</tp:taxon-name-part><tp:taxon-name-part taxon-name-part-type="subspecies" reg="sacarensis">sacarensis</tp:taxon-name-part></tp:taxon-name></italic></td></tr><tr><td rowspan="1" colspan="1">
                  <bold>This study</bold>
                </td><td rowspan="1" colspan="1">Recognized <italic><tp:taxon-name><tp:taxon-name-part taxon-name-part-type="genus" reg="Peromyscus">P.</tp:taxon-name-part><tp:taxon-name-part taxon-name-part-type="species" reg="beatae">beatae</tp:taxon-name-part></tp:taxon-name></italic> as the only species of the <italic><tp:taxon-name><tp:taxon-name-part taxon-name-part-type="genus" reg="Peromyscus">P.</tp:taxon-name-part><tp:taxon-name-part taxon-name-part-type="species" reg="boylii">boylii</tp:taxon-name-part></tp:taxon-name></italic> group in Honduras</td><td rowspan="1" colspan="1">Bibliographic taxonomic review</td></tr></tbody></table></table-wrap></tp:treatment-sec><ref-list><ref id="B7"><mixed-citation xmlns:xlink="http://www.w3.org/1999/xlink" xlink:type="simple"><person-group><name name-style="western"><surname>Bradley</surname><given-names>RD</given-names></name><name name-style="western"><surname>Tiemann-Boege</surname><given-names>I</given-names></name><name name-style="western"><surname>Kilpatrick</surname><given-names>CW</given-names></name><name name-style="western"><surname>Schmidly</surname><given-names>DJ</given-names></name></person-group> (<year>2000</year>) <article-title>Taxonomic status of <italic><tp:taxon-name><tp:taxon-name-part taxon-name-part-type="genus">Peromyscus</tp:taxon-name-part><tp:taxon-name-part taxon-name-part-type="species">boylii</tp:taxon-name-part><tp:taxon-name-part taxon-name-part-type="subspecies">sacarensis</tp:taxon-name-part></tp:taxon-name></italic>: Inferences from DNA sequences of the mitochondrial cytochrome-b gene.</article-title><source>Journal of Mammalogy</source><volume>81</volume>(<issue>3</issue>): <fpage>875</fpage>–<lpage>884</lpage>. <ext-link xlink:href="10.1644/1545-1542(2000)081%3C0875:TSOPBS%3E2.3.CO;2" ext-link-type="doi" xlink:type="simple">https://doi.org/10.1644/1545-1542(2000)081&lt;0875:TSOPBS&gt;2.3.CO;2</ext-link></mixed-citation></ref><ref id="B12"><mixed-citation xmlns:xlink="http://www.w3.org/1999/xlink" xlink:type="simple"><person-group><name name-style="western"><surname>Bradley</surname><given-names>RD</given-names></name><name name-style="western"><surname>Ordóñez-Garza</surname><given-names>N</given-names></name><name name-style="western"><surname>Ceballos</surname><given-names>G</given-names></name><name name-style="western"><surname>Rogers</surname><given-names>DS</given-names></name><name name-style="western"><surname>Schmidly</surname><given-names>DJ</given-names></name></person-group> (<year>2017</year>) <article-title>A new species in the <italic><tp:taxon-name><tp:taxon-name-part taxon-name-part-type="genus">Peromyscus</tp:taxon-name-part><tp:taxon-name-part taxon-name-part-type="species">boylii</tp:taxon-name-part></tp:taxon-name></italic> species group (<tp:taxon-name><tp:taxon-name-part taxon-name-part-type="family">Cricetidae</tp:taxon-name-part></tp:taxon-name>: <tp:taxon-name><tp:taxon-name-part taxon-name-part-type="subfamily">Neotominae</tp:taxon-name-part></tp:taxon-name>) from Michoacán, México.</article-title><source>Journal of Mammalogy</source><volume>98</volume>(<issue>1</issue>): <fpage>154</fpage>–<lpage>165</lpage>. <ext-link xlink:href="10.1093/jmammal/gyw160" ext-link-type="doi" xlink:type="simple">https://doi.org/10.1093/jmammal/gyw160</ext-link></mixed-citation></ref><ref id="B25"><mixed-citation xmlns:xlink="http://www.w3.org/1999/xlink" xlink:type="simple"><person-group><name name-style="western"><surname>Goodwin</surname><given-names>GG</given-names></name></person-group> (<year>1942</year>) <article-title>Mammals of Honduras.</article-title><source>Bulletin of the American Museum of Natural History</source><volume>79</volume>: <fpage>107</fpage>–<lpage>195</lpage>. <ext-link xlink:href="https://archive.org/details/bulletin-american-museum-natural-history-79-107-195" ext-link-type="uri" xlink:type="simple">https://archive.org/details/bulletin-american-museum-natural-history-79-107-195</ext-link></mixed-citation></ref><ref id="B26"><mixed-citation xmlns:xlink="http://www.w3.org/1999/xlink" xlink:type="simple"><person-group><name name-style="western"><surname>Hall</surname><given-names>E</given-names></name></person-group> (<year>1981</year>) <source>The Mammals of North America.</source><publisher-name>Vols 1 and 2</publisher-name>, <publisher-loc>Ronald Press, New York</publisher-loc>, <size units="page">720 pp</size>.</mixed-citation></ref><ref id="B6"><mixed-citation xmlns:xlink="http://www.w3.org/1999/xlink" xlink:type="simple"><person-group><name name-style="western"><surname>Bradley</surname><given-names>RD</given-names></name><name name-style="western"><surname>Ensink</surname><given-names>J</given-names></name></person-group> (<year>1987</year>) <article-title>Karyotypes of five cricetid rodents from Honduras.</article-title><source>The Texas Journal of Science</source><volume>39</volume>: <fpage>171</fpage>–<lpage>175</lpage>.</mixed-citation></ref><ref id="B17"><mixed-citation xmlns:xlink="http://www.w3.org/1999/xlink" xlink:type="simple"><person-group><name name-style="western"><surname>Cassola</surname><given-names>F</given-names></name></person-group> (<year>2016</year>) <italic><tp:taxon-name><tp:taxon-name-part taxon-name-part-type="genus">Peromyscus</tp:taxon-name-part><tp:taxon-name-part taxon-name-part-type="species">beatae</tp:taxon-name-part></tp:taxon-name></italic>. The IUCN Red List of Threatened Species 2016: e.T136323A22364310. <ext-link xlink:href="10.2305/IUCN.UK.2016-2.RLTS.T136323A22364310.en" ext-link-type="doi" xlink:type="simple">https://doi.org/10.2305/IUCN.UK.2016-2.RLTS.T136323A22364310.en</ext-link>. [Accessed on October 02, 2024]</mixed-citation></ref></ref-list></tp:taxon-treatment>
