# Supplementary material for: ﻿A Taxonomic Odyssey: An annotated checklist of Peromyscus (Cricetidae, Rodentia) in Honduras
Source: Zookeys. 2024 Nov 22;1218:315–32. doi: 10.3897/zookeys.1218.126535 (PMC11607588; doi:10.3897/zookeys.1218.126535)
Supplement: XML Treatment for Peromyscus cordillerae [file zookeys.1218.126535-treatment2.xml]

<!DOCTYPE tp:taxon-treatment
  PUBLIC "-//TaxonX//DTD Taxonomic Treatment Publishing DTD v0 20100105//EN" "tax-treatment-NSO.dtd">
<tp:taxon-treatment xmlns:tp="http://www.plazi.org/taxpub"><tp:treatment-meta><kwd-group><label>Taxon classification</label><kwd>
                  <named-content content-type="kingdom">Animalia</named-content>
                </kwd><kwd>
                  <named-content content-type="order">Rodentia</named-content>
                </kwd><kwd>
                  <named-content content-type="family">Cricetidae</named-content>
                </kwd></kwd-group><mixed-citation publication-type="journal"><person-group><name><surname>López</surname><given-names>Celeste M.</given-names></name><name><surname>Turcios-Casco</surname><given-names>Manfredo A.</given-names></name><name><surname>van den Berghe</surname><given-names>Eric</given-names></name><name><surname>Ordóñez-Garza</surname><given-names>Nicté</given-names></name><name><surname>Alvarez</surname><given-names>Martin R.</given-names></name></person-group><article-title>﻿A Taxonomic Odyssey: An annotated checklist of <italic><tp:taxon-name><tp:taxon-name-part taxon-name-part-type="genus" reg="Peromyscus">Peromyscus</tp:taxon-name-part></tp:taxon-name></italic> (<tp:taxon-name><tp:taxon-name-part taxon-name-part-type="family">Cricetidae</tp:taxon-name-part></tp:taxon-name>, <tp:taxon-name><tp:taxon-name-part taxon-name-part-type="order">Rodentia</tp:taxon-name-part></tp:taxon-name>) in Honduras</article-title><source>Zookeys</source><day>22</day><month>11</month><year>2024</year><volume>1218</volume><fpage>315</fpage><lpage>332</lpage><pub-id pub-id-type="doi">10.3897/zookeys.1218.126535</pub-id></mixed-citation></tp:treatment-meta><tp:nomenclature><label>﻿</label><tp:taxon-name>
                <object-id xmlns:xlink="http://www.w3.org/1999/xlink" content-type="arpha" xlink:type="simple">45F44110-A56A-5FBE-81BC-CB55BEF4F62C</object-id>
                <tp:taxon-name-part taxon-name-part-type="genus" reg="Peromyscus">Peromyscus</tp:taxon-name-part>
                <tp:taxon-name-part taxon-name-part-type="species" reg="cordillerae">cordillerae</tp:taxon-name-part>
              </tp:taxon-name><tp:taxon-authority>Dickey, 1928</tp:taxon-authority></tp:nomenclature><tp:treatment-sec sec-type="distribution" id="SECID0ETYAG"><title>Distribution.</title><p>Lempira and La Paz departments (Fig. <xref ref-type="fig" rid="F3">3</xref>).</p></tp:treatment-sec><tp:treatment-sec sec-type="distribution" id="SECID0E4YAG"><title>Ecoregions and elevation.</title><p>Central American dry and pine-oak forests (1129–1984 m a.s.l.).</p></tp:treatment-sec><tp:treatment-sec sec-type="comments" id="SECID0ECZAG"><title>Comments.</title><p>The individuals from Honduras that <xref ref-type="bibr" rid="B25">Goodwin (1942)</xref> had identified as <italic><tp:taxon-name><tp:taxon-name-part taxon-name-part-type="genus" reg="Peromyscus">P.</tp:taxon-name-part><tp:taxon-name-part taxon-name-part-type="species" reg="mexicanus">mexicanus</tp:taxon-name-part><tp:taxon-name-part taxon-name-part-type="subspecies" reg="saxatilis">saxatilis</tp:taxon-name-part></tp:taxon-name></italic> Merriam, 1898 were considered to belong to <italic><tp:taxon-name><tp:taxon-name-part taxon-name-part-type="genus" reg="Peromyscus">P.</tp:taxon-name-part><tp:taxon-name-part taxon-name-part-type="species" reg="oaxacensis">oaxacensis</tp:taxon-name-part></tp:taxon-name></italic> Merriam, 1898, (<italic><tp:taxon-name><tp:taxon-name-part taxon-name-part-type="genus" reg="Peromyscus">P.</tp:taxon-name-part><tp:taxon-name-part taxon-name-part-type="species" reg="aztecus">aztecus</tp:taxon-name-part></tp:taxon-name></italic> group) by <xref ref-type="bibr" rid="B42">Musser (1969)</xref>. Similarly, <xref ref-type="bibr" rid="B42">Musser (1969)</xref> indicated that the species cataloged as <italic><tp:taxon-name><tp:taxon-name-part taxon-name-part-type="genus" reg="Peromyscus">P.</tp:taxon-name-part><tp:taxon-name-part taxon-name-part-type="species" reg="hondurensis">hondurensis</tp:taxon-name-part></tp:taxon-name></italic> Goodwin, 1941 by <xref ref-type="bibr" rid="B25">Goodwin (1942)</xref> also belonged to <italic><tp:taxon-name><tp:taxon-name-part taxon-name-part-type="genus" reg="Peromyscus">P.</tp:taxon-name-part><tp:taxon-name-part taxon-name-part-type="species" reg="oaxacensis">oaxacensis</tp:taxon-name-part></tp:taxon-name></italic>. Recently, <xref ref-type="bibr" rid="B35">Kilpatrick et al. (2021)</xref> treated <italic><tp:taxon-name><tp:taxon-name-part taxon-name-part-type="genus" reg="Peromyscus">P.</tp:taxon-name-part><tp:taxon-name-part taxon-name-part-type="species" reg="oaxacensis">oaxacensis</tp:taxon-name-part></tp:taxon-name></italic> as a subspecies of <italic><tp:taxon-name><tp:taxon-name-part taxon-name-part-type="genus" reg="Peromyscus">P.</tp:taxon-name-part><tp:taxon-name-part taxon-name-part-type="species" reg="aztecus">aztecus</tp:taxon-name-part></tp:taxon-name></italic> (Saussure, 1860) restricted to Mexico. Additionally, <italic><tp:taxon-name><tp:taxon-name-part taxon-name-part-type="genus" reg="Peromyscus">P.</tp:taxon-name-part><tp:taxon-name-part taxon-name-part-type="species" reg="cordillerae">cordillerae</tp:taxon-name-part></tp:taxon-name></italic> refers to all members of the <italic><tp:taxon-name><tp:taxon-name-part taxon-name-part-type="genus" reg="Peromyscus">P.</tp:taxon-name-part><tp:taxon-name-part taxon-name-part-type="species" reg="aztecus">aztecus</tp:taxon-name-part></tp:taxon-name></italic> species group within the southeast of the Isthmus of Tehuantepec, and two subspecies have been provisionally proposed: one from the Cahuatique locality, as <italic><tp:taxon-name><tp:taxon-name-part taxon-name-part-type="genus" reg="Peromyscus">P.</tp:taxon-name-part><tp:taxon-name-part taxon-name-part-type="species" reg="cordillerae">cordillerae</tp:taxon-name-part><tp:taxon-name-part taxon-name-part-type="subspecies" reg="cordillerae">cordillerae</tp:taxon-name-part></tp:taxon-name></italic>, and the other, <italic><tp:taxon-name><tp:taxon-name-part taxon-name-part-type="genus" reg="Peromyscus">P.</tp:taxon-name-part><tp:taxon-name-part taxon-name-part-type="species" reg="cordillerae">cordillerae</tp:taxon-name-part><tp:taxon-name-part taxon-name-part-type="subspecies" reg="hondurensis">hondurensis</tp:taxon-name-part></tp:taxon-name></italic> for western Honduras (Table <xref ref-type="table" rid="T2">2</xref>). Therefore, we should treat Honduran specimens referenced as <italic><tp:taxon-name><tp:taxon-name-part taxon-name-part-type="genus" reg="Peromyscus">P.</tp:taxon-name-part><tp:taxon-name-part taxon-name-part-type="species" reg="oaxacensis">oaxacensis</tp:taxon-name-part></tp:taxon-name></italic>, <italic><tp:taxon-name><tp:taxon-name-part taxon-name-part-type="genus" reg="Peromyscus">P.</tp:taxon-name-part><tp:taxon-name-part taxon-name-part-type="species" reg="aztecus">aztecus</tp:taxon-name-part></tp:taxon-name></italic>, <italic><tp:taxon-name><tp:taxon-name-part taxon-name-part-type="genus" reg="Peromyscus">P.</tp:taxon-name-part><tp:taxon-name-part taxon-name-part-type="species" reg="aztecus">aztecus</tp:taxon-name-part><tp:taxon-name-part taxon-name-part-type="subspecies" reg="oaxacensis">oaxacensis</tp:taxon-name-part></tp:taxon-name></italic>, and <italic><tp:taxon-name><tp:taxon-name-part taxon-name-part-type="genus" reg="Peromyscus">P.</tp:taxon-name-part><tp:taxon-name-part taxon-name-part-type="species" reg="hondurensis">hondurensis</tp:taxon-name-part></tp:taxon-name></italic> as pertaining to <italic><tp:taxon-name><tp:taxon-name-part taxon-name-part-type="genus" reg="Peromyscus">P.</tp:taxon-name-part><tp:taxon-name-part taxon-name-part-type="species" reg="cordillerae">c.</tp:taxon-name-part><tp:taxon-name-part taxon-name-part-type="subspecies" reg="hondurensis">hondurensis</tp:taxon-name-part></tp:taxon-name></italic> (<xref ref-type="bibr" rid="B42">Musser 1969</xref>; <xref ref-type="bibr" rid="B15">Carleton 1979</xref>; <xref ref-type="bibr" rid="B26">Hall 1981</xref>; <xref ref-type="bibr" rid="B35">Kilpatrick et al. 2021</xref>). This group requires additional study in eastern Honduras and confirmation of its presence in other regions of the country. For example, <xref ref-type="bibr" rid="B39">Matson et al. (2016)</xref> identified <italic><tp:taxon-name><tp:taxon-name-part taxon-name-part-type="genus" reg="Peromyscus">P.</tp:taxon-name-part><tp:taxon-name-part taxon-name-part-type="species" reg="oaxacensis">oaxacensis</tp:taxon-name-part></tp:taxon-name></italic> (Table <xref ref-type="table" rid="T2">2</xref>) based on its external morphology in the Sierra de Agalta National Park, situated in eastern Honduras, in the department of Olancho. This area is not part of the potential distribution proposed by <xref ref-type="bibr" rid="B35">Kilpatrick et al. (2021)</xref> which included the departments Choluteca, Comayagua, Copán, El Paraíso, Intibucá, Francisco Morazán, Ocotepeque, Santa Barbara, and Valle. Hence, it is crucial to verify these specimens and historical records before making any taxonomic reassignment.</p><fig id="F3" position="float" orientation="portrait"><object-id xmlns:xlink="http://www.w3.org/1999/xlink" content-type="doi" xlink:type="simple">10.3897/zookeys.1218.126535.figure3</object-id><object-id xmlns:xlink="http://www.w3.org/1999/xlink" content-type="arpha" xlink:type="simple">48E87788-751E-5EB7-AB9B-8B8316AFD3E8</object-id><label>Figure 3.</label><caption><p>Distribution of <italic><tp:taxon-name><tp:taxon-name-part taxon-name-part-type="genus" reg="Peromyscus">P.</tp:taxon-name-part><tp:taxon-name-part taxon-name-part-type="species" reg="cordillerae">cordillerae</tp:taxon-name-part></tp:taxon-name></italic> in Honduras.</p></caption><graphic xmlns:xlink="http://www.w3.org/1999/xlink" xlink:href="zookeys-1218-315_article-126535__-g003.jpg" position="float" orientation="portrait" xlink:type="simple" id="oo_1180689.jpg"><uri content-type="original_file" xlink:type="simple">https://binary.pensoft.net/fig/1180689</uri></graphic></fig></tp:treatment-sec><tp:treatment-sec><!--Section generated to contain objects referenced in tp:taxon-treatment.--><table-wrap id="T2" position="float" orientation="portrait"><label>Table 2.</label><caption><p>Summary of the systematic history and taxonomical arrangements of <italic><tp:taxon-name><tp:taxon-name-part taxon-name-part-type="genus" reg="Peromyscus">P.</tp:taxon-name-part><tp:taxon-name-part taxon-name-part-type="species" reg="cordillerae">cordillerae</tp:taxon-name-part></tp:taxon-name></italic> in Honduras.</p></caption><table id="TID0EJLAI" rules="all"><tbody><tr><th rowspan="1" colspan="1">Reference</th><th rowspan="1" colspan="1">Taxonomical history of <italic><tp:taxon-name><tp:taxon-name-part taxon-name-part-type="genus" reg="Peromyscus">P.</tp:taxon-name-part><tp:taxon-name-part taxon-name-part-type="species" reg="cordillerae">cordillerae</tp:taxon-name-part></tp:taxon-name></italic></th><th rowspan="1" colspan="1">Scope of their methodology</th></tr><tr><td rowspan="1" colspan="1">
                  <bold>
                    <xref ref-type="bibr" rid="B25">Goodwin (1942)</xref>
                  </bold>
                </td><td rowspan="1" colspan="1">Considered <italic><tp:taxon-name><tp:taxon-name-part taxon-name-part-type="genus" reg="Peromyscus">P.</tp:taxon-name-part><tp:taxon-name-part taxon-name-part-type="species" reg="mexicanus">mexicanus</tp:taxon-name-part><tp:taxon-name-part taxon-name-part-type="subspecies" reg="saxatilis">saxatilis</tp:taxon-name-part></tp:taxon-name></italic> and <italic><tp:taxon-name><tp:taxon-name-part taxon-name-part-type="genus" reg="Peromyscus">P.</tp:taxon-name-part><tp:taxon-name-part taxon-name-part-type="species" reg="hondurensis">hondurensis</tp:taxon-name-part></tp:taxon-name></italic> as separate species</td><td rowspan="1" colspan="1">External and cranial morphology and morphometry of collected specimens</td></tr><tr><td rowspan="1" colspan="1">
                  <bold>
                    <xref ref-type="bibr" rid="B42">Musser (1969)</xref>
                  </bold>
                </td><td rowspan="1" colspan="1">Referred to the specimens previously cited as <italic><tp:taxon-name><tp:taxon-name-part taxon-name-part-type="genus" reg="Peromyscus">P.</tp:taxon-name-part><tp:taxon-name-part taxon-name-part-type="species" reg="mexicanus">mexicanus</tp:taxon-name-part><tp:taxon-name-part taxon-name-part-type="subspecies" reg="saxatilis">saxatilis</tp:taxon-name-part></tp:taxon-name></italic> and <italic><tp:taxon-name><tp:taxon-name-part taxon-name-part-type="genus" reg="Peromyscus">P.</tp:taxon-name-part><tp:taxon-name-part taxon-name-part-type="species" reg="hondurensis">hondurensis</tp:taxon-name-part></tp:taxon-name></italic> to be <italic><tp:taxon-name><tp:taxon-name-part taxon-name-part-type="genus" reg="Peromyscus">P.</tp:taxon-name-part><tp:taxon-name-part taxon-name-part-type="species" reg="oaxacensis">oaxacensis</tp:taxon-name-part></tp:taxon-name></italic></td><td rowspan="1" colspan="1">External and cranial morphology and morphometry of preserved specimens</td></tr><tr><td rowspan="1" colspan="1">
                  <bold>
                    <xref ref-type="bibr" rid="B64">von Lehmann and Schaefer (1979)</xref>
                  </bold>
                </td><td rowspan="1" colspan="1"><italic><tp:taxon-name><tp:taxon-name-part taxon-name-part-type="genus" reg="Peromyscus">P.</tp:taxon-name-part><tp:taxon-name-part taxon-name-part-type="species" reg="hondurensis">hondurensis</tp:taxon-name-part></tp:taxon-name></italic> was still considered a valid species even though it had already been synonymized by previous studies</td><td rowspan="1" colspan="1">Cytological-taxonomic studies, including sperm analysis, morphology, and comparative cytochemistry</td></tr><tr><td rowspan="1" colspan="1">
                  <bold>
                    <xref ref-type="bibr" rid="B15">Carleton (1979)</xref>
                  </bold>
                </td><td rowspan="1" colspan="1"><italic><tp:taxon-name><tp:taxon-name-part taxon-name-part-type="genus" reg="Peromyscus">P.</tp:taxon-name-part><tp:taxon-name-part taxon-name-part-type="species" reg="aztecus">aztecus</tp:taxon-name-part><tp:taxon-name-part taxon-name-part-type="subspecies" reg="oaxacensis">oaxacensis</tp:taxon-name-part></tp:taxon-name></italic> was synonymized with <italic><tp:taxon-name><tp:taxon-name-part taxon-name-part-type="genus" reg="Peromyscus">P.</tp:taxon-name-part><tp:taxon-name-part taxon-name-part-type="species" reg="oaxacensis">oaxacensis</tp:taxon-name-part></tp:taxon-name></italic> and <italic><tp:taxon-name><tp:taxon-name-part taxon-name-part-type="genus" reg="Peromyscus">P.</tp:taxon-name-part><tp:taxon-name-part taxon-name-part-type="species" reg="hondurensis">hondurensis</tp:taxon-name-part></tp:taxon-name></italic></td><td rowspan="1" colspan="1">External and cranial morphology and morphometry of preserved specimens.</td></tr><tr><td rowspan="1" colspan="1">
                  <bold>
                    <xref ref-type="bibr" rid="B26">Hall (1981)</xref>
                  </bold>
                </td><td rowspan="1" colspan="1">Referred to specimens previously cited as <italic><tp:taxon-name><tp:taxon-name-part taxon-name-part-type="genus" reg="Peromyscus">P.</tp:taxon-name-part><tp:taxon-name-part taxon-name-part-type="species" reg="oaxacensis">oaxacensis</tp:taxon-name-part></tp:taxon-name></italic> and <italic><tp:taxon-name><tp:taxon-name-part taxon-name-part-type="genus" reg="Peromyscus">P.</tp:taxon-name-part><tp:taxon-name-part taxon-name-part-type="species" reg="hondurensis">hondurensis</tp:taxon-name-part></tp:taxon-name></italic> to be <italic><tp:taxon-name><tp:taxon-name-part taxon-name-part-type="genus" reg="Peromyscus">P.</tp:taxon-name-part><tp:taxon-name-part taxon-name-part-type="species" reg="oaxacensis">oaxacensis</tp:taxon-name-part></tp:taxon-name></italic></td><td rowspan="1" colspan="1">Based on external and cranial descriptions of museum specimens and marginal records of the distribution</td></tr><tr><td rowspan="1" colspan="1">
                  <bold>
                    <xref ref-type="bibr" rid="B57">Sullivan et al. (1997)</xref>
                  </bold>
                </td><td rowspan="1" colspan="1">Presented evidence indicating that subspecies <italic><tp:taxon-name><tp:taxon-name-part taxon-name-part-type="genus" reg="Peromyscus">P.</tp:taxon-name-part><tp:taxon-name-part taxon-name-part-type="species" reg="aztecus">a.</tp:taxon-name-part><tp:taxon-name-part taxon-name-part-type="subspecies" reg="oaxacensis">oaxacensis</tp:taxon-name-part></tp:taxon-name></italic> in the south and east of the Isthmus of Tehuantepec represents a distinct species</td><td rowspan="1" colspan="1">Phylogeography based on phylogenetic analyses of 668 bp of the mitochondrial cytochrome <italic>b</italic> gene</td></tr><tr><td rowspan="1" colspan="1"><bold><xref ref-type="bibr" rid="B44">Musser and Carleton (2005</xref></bold>)</td><td rowspan="1" colspan="1">Continued to recognize the subspecies <italic><tp:taxon-name><tp:taxon-name-part taxon-name-part-type="genus" reg="Peromyscus">P.</tp:taxon-name-part><tp:taxon-name-part taxon-name-part-type="species" reg="aztecus">a.</tp:taxon-name-part><tp:taxon-name-part taxon-name-part-type="subspecies" reg="oaxacensis">oaxacensis</tp:taxon-name-part></tp:taxon-name></italic>, emphasizing the need for further scrutiny in the populations mentioned by <xref ref-type="bibr" rid="B57">Sullivan et al. (1997)</xref></td><td rowspan="1" colspan="1">Bibliographical review</td></tr><tr><td rowspan="1" colspan="1">
                  <bold>
                    <xref ref-type="bibr" rid="B39">Matson et al. (2016)</xref>
                  </bold>
                </td><td rowspan="1" colspan="1">Considered <italic><tp:taxon-name><tp:taxon-name-part taxon-name-part-type="genus" reg="Peromyscus">P.</tp:taxon-name-part><tp:taxon-name-part taxon-name-part-type="species" reg="oaxacensis">oaxacensis</tp:taxon-name-part></tp:taxon-name></italic> as the species for Honduras within the <italic><tp:taxon-name><tp:taxon-name-part taxon-name-part-type="genus" reg="Peromyscus">P.</tp:taxon-name-part><tp:taxon-name-part taxon-name-part-type="species" reg="aztecus">aztecus</tp:taxon-name-part></tp:taxon-name></italic> group*</td><td rowspan="1" colspan="1">External and cranial morphology and morphometry of collected specimens</td></tr><tr><td rowspan="1" colspan="1"><bold><xref ref-type="bibr" rid="B35">Kilpatrick et al. (2021</xref></bold>)</td><td rowspan="1" colspan="1">Recognized the subspecies <italic><tp:taxon-name><tp:taxon-name-part taxon-name-part-type="genus" reg="Peromyscus">P.</tp:taxon-name-part><tp:taxon-name-part taxon-name-part-type="species" reg="cordillerae">cordillerae</tp:taxon-name-part><tp:taxon-name-part taxon-name-part-type="subspecies" reg="hondurensis">hondurensis</tp:taxon-name-part></tp:taxon-name></italic> for the population in Honduras considered as <italic><tp:taxon-name><tp:taxon-name-part taxon-name-part-type="genus" reg="Peromyscus">P.</tp:taxon-name-part><tp:taxon-name-part taxon-name-part-type="species" reg="aztecus">a.</tp:taxon-name-part><tp:taxon-name-part taxon-name-part-type="subspecies" reg="oaxacensis">oaxacensis</tp:taxon-name-part></tp:taxon-name></italic></td><td rowspan="1" colspan="1">Molecular data from the mitochondrial cytochrome <italic>b</italic> gene</td></tr><tr><td rowspan="1" colspan="1">
                  <bold>This study</bold>
                </td><td rowspan="1" colspan="1">Consider <italic><tp:taxon-name><tp:taxon-name-part taxon-name-part-type="genus" reg="Peromyscus">P.</tp:taxon-name-part><tp:taxon-name-part taxon-name-part-type="species" reg="cordillerae">cordillerae</tp:taxon-name-part><tp:taxon-name-part taxon-name-part-type="subspecies" reg="hondurensis">hondurensis</tp:taxon-name-part></tp:taxon-name></italic> for all representatives of the <italic><tp:taxon-name><tp:taxon-name-part taxon-name-part-type="genus" reg="Peromyscus">Peromyscus</tp:taxon-name-part><tp:taxon-name-part taxon-name-part-type="species" reg="aztecus">aztecus</tp:taxon-name-part></tp:taxon-name></italic> group for Honduras including the following synonyms: <italic><tp:taxon-name><tp:taxon-name-part taxon-name-part-type="genus" reg="Peromyscus">P.</tp:taxon-name-part><tp:taxon-name-part taxon-name-part-type="species" reg="oaxacensis">oaxacensis</tp:taxon-name-part></tp:taxon-name></italic>, <italic><tp:taxon-name><tp:taxon-name-part taxon-name-part-type="genus" reg="Peromyscus">P.</tp:taxon-name-part><tp:taxon-name-part taxon-name-part-type="species" reg="hondurensis">hondurensis</tp:taxon-name-part></tp:taxon-name></italic>, <italic><tp:taxon-name><tp:taxon-name-part taxon-name-part-type="genus" reg="Peromyscus">P.</tp:taxon-name-part><tp:taxon-name-part taxon-name-part-type="species" reg="aztecus">aztecus</tp:taxon-name-part></tp:taxon-name></italic>, and <italic><tp:taxon-name><tp:taxon-name-part taxon-name-part-type="genus" reg="Peromyscus">P.</tp:taxon-name-part><tp:taxon-name-part taxon-name-part-type="species" reg="aztecus">a.</tp:taxon-name-part><tp:taxon-name-part taxon-name-part-type="subspecies" reg="oaxacensis">oaxacensis</tp:taxon-name-part></tp:taxon-name></italic></td><td rowspan="1" colspan="1">Bibliographic taxonomic review</td></tr></tbody></table><table-wrap-foot><fn><p>*<xref ref-type="bibr" rid="B39">Matson et al. (2016)</xref> relied on the description by <xref ref-type="bibr" rid="B10">Bradley et al. (2014)</xref> for their records in eastern Honduras. However, <xref ref-type="bibr" rid="B10">Bradley et al. (2014)</xref> did not utilize specimens from the <italic><tp:taxon-name><tp:taxon-name-part taxon-name-part-type="genus" reg="Peromyscus">P.</tp:taxon-name-part><tp:taxon-name-part taxon-name-part-type="species" reg="aztecus">aztecus</tp:taxon-name-part></tp:taxon-name></italic> group from Honduras in their comparisons.</p></fn></table-wrap-foot></table-wrap></tp:treatment-sec><ref-list><ref id="B25"><mixed-citation xmlns:xlink="http://www.w3.org/1999/xlink" xlink:type="simple"><person-group><name name-style="western"><surname>Goodwin</surname><given-names>GG</given-names></name></person-group> (<year>1942</year>) <article-title>Mammals of Honduras.</article-title><source>Bulletin of the American Museum of Natural History</source><volume>79</volume>: <fpage>107</fpage>–<lpage>195</lpage>. <ext-link xlink:href="https://archive.org/details/bulletin-american-museum-natural-history-79-107-195" ext-link-type="uri" xlink:type="simple">https://archive.org/details/bulletin-american-museum-natural-history-79-107-195</ext-link></mixed-citation></ref><ref id="B42"><mixed-citation xmlns:xlink="http://www.w3.org/1999/xlink" xlink:type="simple"><person-group><name name-style="western"><surname>Musser</surname><given-names>GG</given-names></name></person-group> (<year>1969</year>) <article-title>Notes on <italic><tp:taxon-name><tp:taxon-name-part taxon-name-part-type="genus">Peromyscus</tp:taxon-name-part></tp:taxon-name></italic> (<tp:taxon-name><tp:taxon-name-part taxon-name-part-type="family">Muridae</tp:taxon-name-part></tp:taxon-name>) of Mexico and Central America.</article-title><source>American Museum Novitates</source><volume>2357</volume>: <fpage>1</fpage>–<lpage>23</lpage>.</mixed-citation></ref><ref id="B35"><mixed-citation xmlns:xlink="http://www.w3.org/1999/xlink" xlink:type="simple"><person-group><name name-style="western"><surname>Kilpatrick</surname><given-names>CW</given-names></name><name name-style="western"><surname>Pradhan</surname><given-names>N</given-names></name><name name-style="western"><surname>Norris</surname><given-names>RW</given-names></name></person-group> (<year>2021</year>) A re-examination of the molecular systematics and phylogeography of taxa of the <italic><tp:taxon-name><tp:taxon-name-part taxon-name-part-type="genus">Peromyscus</tp:taxon-name-part><tp:taxon-name-part taxon-name-part-type="species">aztecus</tp:taxon-name-part></tp:taxon-name></italic> species group, with comments on the distribution of <italic><tp:taxon-name><tp:taxon-name-part taxon-name-part-type="genus">P.</tp:taxon-name-part><tp:taxon-name-part taxon-name-part-type="species">winkelmanni</tp:taxon-name-part></tp:taxon-name></italic>. Therya 12(2): 331–346. <ext-link xlink:href="10.12933/therya-21-1115" ext-link-type="doi" xlink:type="simple">https://doi.org/10.12933/therya-21-1115</ext-link></mixed-citation></ref><ref id="B64"><mixed-citation xmlns:xlink="http://www.w3.org/1999/xlink" xlink:type="simple"><person-group><name name-style="western"><surname>von Lehmann</surname><given-names>VE</given-names></name><name name-style="western"><surname>Schaefer</surname><given-names>HE</given-names></name></person-group> (<year>1979</year>) <article-title>Cytologisch-taxonomische Studien an einer Kleinsäugeraufsammlung aus Honduras (Spermienmorphologie und vergleichende Cytochemie).</article-title><source>Journal of Zoological Systematics and Evolutionary Research</source><volume>17</volume>(<issue>3</issue>): <fpage>226</fpage>–<lpage>236</lpage>. <ext-link xlink:href="10.1111/j.1439-0469.1979.tb00703.x" ext-link-type="doi" xlink:type="simple">https://doi.org/10.1111/j.1439-0469.1979.tb00703.x</ext-link></mixed-citation></ref><ref id="B15"><mixed-citation xmlns:xlink="http://www.w3.org/1999/xlink" xlink:type="simple"><person-group><name name-style="western"><surname>Carleton</surname><given-names>MD</given-names></name></person-group> (<year>1979</year>) <article-title>Taxonomic status and relationships of <italic><tp:taxon-name><tp:taxon-name-part taxon-name-part-type="genus">Peromyscus</tp:taxon-name-part><tp:taxon-name-part taxon-name-part-type="species">boylii</tp:taxon-name-part></tp:taxon-name></italic> from El Salvador.</article-title><source>Journal of Mammalogy</source><volume>60</volume>(<issue>2</issue>): <fpage>280</fpage>–<lpage>296</lpage>. <ext-link xlink:href="10.2307/1379799" ext-link-type="doi" xlink:type="simple">https://doi.org/10.2307/1379799</ext-link></mixed-citation></ref><ref id="B26"><mixed-citation xmlns:xlink="http://www.w3.org/1999/xlink" xlink:type="simple"><person-group><name name-style="western"><surname>Hall</surname><given-names>E</given-names></name></person-group> (<year>1981</year>) <source>The Mammals of North America.</source><publisher-name>Vols 1 and 2</publisher-name>, <publisher-loc>Ronald Press, New York</publisher-loc>, <size units="page">720 pp</size>.</mixed-citation></ref><ref id="B57"><mixed-citation xmlns:xlink="http://www.w3.org/1999/xlink" xlink:type="simple"><person-group><name name-style="western"><surname>Sullivan</surname><given-names>J</given-names></name><name name-style="western"><surname>Markert</surname><given-names>JA</given-names></name><name name-style="western"><surname>Kilpatrick</surname><given-names>CW</given-names></name></person-group> (<year>1997</year>) <article-title>Phylogeography and molecular systematics of the <italic><tp:taxon-name><tp:taxon-name-part taxon-name-part-type="genus">Peromyscus</tp:taxon-name-part><tp:taxon-name-part taxon-name-part-type="species">aztecus</tp:taxon-name-part></tp:taxon-name></italic> species group (<tp:taxon-name><tp:taxon-name-part taxon-name-part-type="order">Rodentia</tp:taxon-name-part></tp:taxon-name>: <tp:taxon-name><tp:taxon-name-part taxon-name-part-type="family">Muridae</tp:taxon-name-part></tp:taxon-name>) inferred using parsimony and likelihood.</article-title><source>Systematic Biology</source><volume>46</volume>(<issue>3</issue>): <fpage>426</fpage>–<lpage>440</lpage>. <ext-link xlink:href="10.1093/sysbio/46.3.426" ext-link-type="doi" xlink:type="simple">https://doi.org/10.1093/sysbio/46.3.426</ext-link></mixed-citation></ref><ref id="B44"><mixed-citation xmlns:xlink="http://www.w3.org/1999/xlink" xlink:type="simple"><person-group><name name-style="western"><surname>Musser</surname><given-names>GG</given-names></name><name name-style="western"><surname>Carleton</surname><given-names>MD</given-names></name></person-group> (<year>2005</year>) <article-title>Superfamily <tp:taxon-name><tp:taxon-name-part taxon-name-part-type="superfamily">Muroidea</tp:taxon-name-part></tp:taxon-name>.</article-title> In: <person-group><name name-style="western"><surname>Wilson</surname><given-names>DE</given-names></name><name name-style="western"><surname>Reeder</surname><given-names>DM</given-names></name></person-group> (<role>Eds</role>) <issue-title>Mammal Species of the World, a Taxonomic and Geographic Reference.</issue-title><source>Baltimore: Johns Hopkins University Press</source>, <fpage>894</fpage>–<lpage>1531</lpage>.</mixed-citation></ref><ref id="B39"><mixed-citation xmlns:xlink="http://www.w3.org/1999/xlink" xlink:type="simple"><person-group><name name-style="western"><surname>Matson</surname><given-names>JO</given-names></name><name name-style="western"><surname>Eckerlin</surname><given-names>RP</given-names></name><name name-style="western"><surname>Consuegra</surname><given-names>SGP</given-names></name><name name-style="western"><surname>Ordóñez-Garza</surname><given-names>N</given-names></name></person-group> (<year>2016</year>) <article-title>Small mammals from three mountain ranges in nuclear central America.</article-title><source>Annals of the Carnegie Museum</source><volume>83</volume>(<issue>4</issue>): <fpage>269</fpage>–<lpage>285</lpage>. <ext-link xlink:href="10.2992/007.083.0403" ext-link-type="doi" xlink:type="simple">https://doi.org/10.2992/007.083.0403</ext-link></mixed-citation></ref><ref id="B10"><mixed-citation xmlns:xlink="http://www.w3.org/1999/xlink" xlink:type="simple"><person-group><name name-style="western"><surname>Bradley</surname><given-names>RD</given-names></name><name name-style="western"><surname>Ordóñez-Garza</surname><given-names>N</given-names></name><name name-style="western"><surname>Sotero-Caio</surname><given-names>CG</given-names></name><name name-style="western"><surname>Huynh</surname><given-names>HM</given-names></name><name name-style="western"><surname>Kilpatrick</surname><given-names>CW</given-names></name><name name-style="western"><surname>Iñíguez-Dávalos</surname><given-names>LI</given-names></name><name name-style="western"><surname>Schmidly</surname><given-names>DJ</given-names></name></person-group> (<year>2014</year>) <article-title>Morphometric, karyotypic, and molecular evidence for a new species of <italic><tp:taxon-name><tp:taxon-name-part taxon-name-part-type="genus">Peromyscus</tp:taxon-name-part></tp:taxon-name></italic> (<tp:taxon-name><tp:taxon-name-part taxon-name-part-type="family">Cricetidae</tp:taxon-name-part></tp:taxon-name>: <tp:taxon-name><tp:taxon-name-part taxon-name-part-type="subfamily">Neotominae</tp:taxon-name-part></tp:taxon-name>) from Nayarit, Mexico.</article-title><source>Journal of Mammalogy</source><volume>95</volume>: <fpage>176</fpage>–<lpage>186</lpage>. <ext-link xlink:href="10.1644/13-MAMM-A-217" ext-link-type="doi" xlink:type="simple">https://doi.org/10.1644/13-MAMM-A-217</ext-link></mixed-citation></ref></ref-list></tp:taxon-treatment>
