# Supplementary material for: ﻿A Taxonomic Odyssey: An annotated checklist of Peromyscus (Cricetidae, Rodentia) in Honduras
Source: Zookeys. 2024 Nov 22;1218:315–32. doi: 10.3897/zookeys.1218.126535 (PMC11607588; doi:10.3897/zookeys.1218.126535)
Supplement: XML Treatment for Peromyscus nicaraguae [file zookeys.1218.126535-treatment3.xml]

<!DOCTYPE tp:taxon-treatment
  PUBLIC "-//TaxonX//DTD Taxonomic Treatment Publishing DTD v0 20100105//EN" "tax-treatment-NSO.dtd">
<tp:taxon-treatment xmlns:tp="http://www.plazi.org/taxpub"><tp:treatment-meta><kwd-group><label>Taxon classification</label><kwd>
                  <named-content content-type="kingdom">Animalia</named-content>
                </kwd><kwd>
                  <named-content content-type="order">Rodentia</named-content>
                </kwd><kwd>
                  <named-content content-type="family">Cricetidae</named-content>
                </kwd></kwd-group><mixed-citation publication-type="journal"><person-group><name><surname>López</surname><given-names>Celeste M.</given-names></name><name><surname>Turcios-Casco</surname><given-names>Manfredo A.</given-names></name><name><surname>van den Berghe</surname><given-names>Eric</given-names></name><name><surname>Ordóñez-Garza</surname><given-names>Nicté</given-names></name><name><surname>Alvarez</surname><given-names>Martin R.</given-names></name></person-group><article-title>﻿A Taxonomic Odyssey: An annotated checklist of <italic><tp:taxon-name><tp:taxon-name-part taxon-name-part-type="genus" reg="Peromyscus">Peromyscus</tp:taxon-name-part></tp:taxon-name></italic> (<tp:taxon-name><tp:taxon-name-part taxon-name-part-type="family">Cricetidae</tp:taxon-name-part></tp:taxon-name>, <tp:taxon-name><tp:taxon-name-part taxon-name-part-type="order">Rodentia</tp:taxon-name-part></tp:taxon-name>) in Honduras</article-title><source>Zookeys</source><day>22</day><month>11</month><year>2024</year><volume>1218</volume><fpage>315</fpage><lpage>332</lpage><pub-id pub-id-type="doi">10.3897/zookeys.1218.126535</pub-id></mixed-citation></tp:treatment-meta><tp:nomenclature><label>﻿</label><tp:taxon-name>
                <object-id xmlns:xlink="http://www.w3.org/1999/xlink" content-type="arpha" xlink:type="simple">8E5F0BDD-5B67-547D-A3BA-CAFE21070DDC</object-id>
                <tp:taxon-name-part taxon-name-part-type="genus" reg="Peromyscus">Peromyscus</tp:taxon-name-part>
                <tp:taxon-name-part taxon-name-part-type="species" reg="nicaraguae">nicaraguae</tp:taxon-name-part>
              </tp:taxon-name><tp:taxon-authority>J. A. Allen (1908)</tp:taxon-authority></tp:nomenclature><tp:treatment-sec sec-type="distribution" id="SECID0EXDBG"><title>Distribution.</title><p>Colón, Comayagua, Francisco Morazán, and Olancho departments (Fig. <xref ref-type="fig" rid="F4">4</xref>).</p></tp:treatment-sec><tp:treatment-sec sec-type="distribution" id="SECID0EBEBG"><title>Ecoregions and elevation.</title><p>Central American montane, Atlantic moist forests, and pine-oak forests (1261–2030 m a.s.l.).</p></tp:treatment-sec><tp:treatment-sec sec-type="comments" id="SECID0EGEBG"><title>Comments.</title><p><italic><tp:taxon-name><tp:taxon-name-part taxon-name-part-type="genus" reg="Peromyscus">Peromyscus</tp:taxon-name-part><tp:taxon-name-part taxon-name-part-type="species" reg="nicaraguae">nicaraguae</tp:taxon-name-part></tp:taxon-name></italic>, originally considered a distinct species, was later placed under <italic><tp:taxon-name><tp:taxon-name-part taxon-name-part-type="genus" reg="Peromyscus">P.</tp:taxon-name-part><tp:taxon-name-part taxon-name-part-type="species" reg="mexicanus">mexicanus</tp:taxon-name-part><tp:taxon-name-part taxon-name-part-type="subspecies" reg="saxatilis">saxatilis</tp:taxon-name-part></tp:taxon-name></italic>. In a subsequent review, <xref ref-type="bibr" rid="B42">Musser (1969)</xref> reexamined the collections presented by Goodwin in 1942 in Honduras and determined that individuals previously identified as <italic><tp:taxon-name><tp:taxon-name-part taxon-name-part-type="genus" reg="Peromyscus">P.</tp:taxon-name-part><tp:taxon-name-part taxon-name-part-type="species" reg="guatemalensis">guatemalensis</tp:taxon-name-part><tp:taxon-name-part taxon-name-part-type="subspecies" reg="tropicalis">tropicalis</tp:taxon-name-part></tp:taxon-name></italic> Goodwin, 1932 should be reclassified as <italic><tp:taxon-name><tp:taxon-name-part taxon-name-part-type="genus" reg="Peromyscus">P.</tp:taxon-name-part><tp:taxon-name-part taxon-name-part-type="species" reg="mexicanus">m.</tp:taxon-name-part><tp:taxon-name-part taxon-name-part-type="subspecies" reg="saxatilis">saxatilis</tp:taxon-name-part></tp:taxon-name></italic>, both taxa being part of the <italic><tp:taxon-name><tp:taxon-name-part taxon-name-part-type="genus" reg="Peromyscus">P.</tp:taxon-name-part><tp:taxon-name-part taxon-name-part-type="species" reg="mexicanus">mexicanus</tp:taxon-name-part></tp:taxon-name></italic> group. A recent taxonomic assessment conducted by <xref ref-type="bibr" rid="B51">Pérez-Consuegra and Vázquez-Domínguez (2015)</xref> significantly revised the <italic><tp:taxon-name><tp:taxon-name-part taxon-name-part-type="genus" reg="Peromyscus">P.</tp:taxon-name-part><tp:taxon-name-part taxon-name-part-type="species" reg="mexicanus">mexicanus</tp:taxon-name-part></tp:taxon-name></italic> species group. Three junior synonyms were elevated to independent species status: <italic><tp:taxon-name><tp:taxon-name-part taxon-name-part-type="genus" reg="Peromyscus">P.</tp:taxon-name-part><tp:taxon-name-part taxon-name-part-type="species" reg="tropicalis">tropicalis</tp:taxon-name-part></tp:taxon-name></italic> (formerly <italic><tp:taxon-name><tp:taxon-name-part taxon-name-part-type="genus" reg="Peromyscus">P.</tp:taxon-name-part><tp:taxon-name-part taxon-name-part-type="species" reg="guatemalensis">g.</tp:taxon-name-part><tp:taxon-name-part taxon-name-part-type="subspecies" reg="tropicalis">tropicalis</tp:taxon-name-part></tp:taxon-name></italic>), <italic><tp:taxon-name><tp:taxon-name-part taxon-name-part-type="genus" reg="Peromyscus">P.</tp:taxon-name-part><tp:taxon-name-part taxon-name-part-type="species" reg="nicaraguae">nicaraguae</tp:taxon-name-part></tp:taxon-name></italic> (previously <italic><tp:taxon-name><tp:taxon-name-part taxon-name-part-type="genus" reg="Peromyscus">P.</tp:taxon-name-part><tp:taxon-name-part taxon-name-part-type="species" reg="mexicanus">mexicanus</tp:taxon-name-part><tp:taxon-name-part taxon-name-part-type="subspecies" reg="nicaraguae">nicaraguae</tp:taxon-name-part></tp:taxon-name></italic>), and <italic><tp:taxon-name><tp:taxon-name-part taxon-name-part-type="genus" reg="Peromyscus">P.</tp:taxon-name-part><tp:taxon-name-part taxon-name-part-type="species" reg="salvadorensis">salvadorensis</tp:taxon-name-part></tp:taxon-name></italic> (<xref ref-type="bibr" rid="B21">Dickey 1928</xref>) (formerly <italic><tp:taxon-name><tp:taxon-name-part taxon-name-part-type="genus" reg="Peromyscus">P.</tp:taxon-name-part><tp:taxon-name-part taxon-name-part-type="species" reg="mexicanus">mexicanus</tp:taxon-name-part><tp:taxon-name-part taxon-name-part-type="subspecies" reg="salvadorensis">salvadorensis</tp:taxon-name-part></tp:taxon-name></italic>) (Table <xref ref-type="table" rid="T3">3</xref>), these changes were based on the synonymy of <italic><tp:taxon-name><tp:taxon-name-part taxon-name-part-type="genus" reg="Peromyscus">P.</tp:taxon-name-part><tp:taxon-name-part taxon-name-part-type="species" reg="mexicanus">m.</tp:taxon-name-part><tp:taxon-name-part taxon-name-part-type="subspecies" reg="saxatilis">saxatilis</tp:taxon-name-part></tp:taxon-name></italic> provided by <xref ref-type="bibr" rid="B61">Trujano-Álvarez and Álvarez-Castañeda (2010)</xref>. <xref ref-type="bibr" rid="B11">Bradley et al. (2016)</xref> reported the northernmost locality in Honduras for this species in Capiro and Calentura National Park, without providing coordinates; therefore, it was approximated. However, the elevations in this area range from 600–1200 m a.s.l., suggesting that the species may occur at lower elevations in Honduras.</p><fig id="F4" position="float" orientation="portrait"><object-id xmlns:xlink="http://www.w3.org/1999/xlink" content-type="doi" xlink:type="simple">10.3897/zookeys.1218.126535.figure4</object-id><object-id xmlns:xlink="http://www.w3.org/1999/xlink" content-type="arpha" xlink:type="simple">C45B3E46-6798-5862-8A3C-A383749CDD8C</object-id><label>Figure 4.</label><caption><p>Distribution of <italic><tp:taxon-name><tp:taxon-name-part taxon-name-part-type="genus" reg="Peromyscus">P.</tp:taxon-name-part><tp:taxon-name-part taxon-name-part-type="species" reg="nicaraguae">nicaraguae</tp:taxon-name-part></tp:taxon-name></italic> in Honduras.</p></caption><graphic xmlns:xlink="http://www.w3.org/1999/xlink" xlink:href="zookeys-1218-315_article-126535__-g004.jpg" position="float" orientation="portrait" xlink:type="simple" id="oo_1180690.jpg"><uri content-type="original_file" xlink:type="simple">https://binary.pensoft.net/fig/1180690</uri></graphic></fig></tp:treatment-sec><tp:treatment-sec><!--Section generated to contain objects referenced in tp:taxon-treatment.--><table-wrap id="T3" position="float" orientation="portrait"><label>Table 3.</label><caption><p>Summary of the systematic history and taxonomical arrangements of <italic><tp:taxon-name><tp:taxon-name-part taxon-name-part-type="genus" reg="Peromyscus">P.</tp:taxon-name-part><tp:taxon-name-part taxon-name-part-type="species" reg="nicaraguae">nicaraguae</tp:taxon-name-part></tp:taxon-name></italic> and <italic><tp:taxon-name><tp:taxon-name-part taxon-name-part-type="genus" reg="Peromyscus">P.</tp:taxon-name-part><tp:taxon-name-part taxon-name-part-type="species" reg="salvadorensis">salvadorensis</tp:taxon-name-part></tp:taxon-name></italic> in Honduras.</p></caption><table id="TID0EUUAI" rules="all"><tbody><tr><th rowspan="1" colspan="1">Reference</th><th rowspan="1" colspan="1">Summarized taxonomical history of <italic><tp:taxon-name><tp:taxon-name-part taxon-name-part-type="genus" reg="Peromyscus">P.</tp:taxon-name-part><tp:taxon-name-part taxon-name-part-type="species" reg="nicaraguae">nicaraguae</tp:taxon-name-part></tp:taxon-name></italic> and <italic><tp:taxon-name><tp:taxon-name-part taxon-name-part-type="genus" reg="Peromyscus">P.</tp:taxon-name-part><tp:taxon-name-part taxon-name-part-type="species" reg="salvadorensis">salvadorensis</tp:taxon-name-part></tp:taxon-name></italic></th><th rowspan="1" colspan="1">Scope of their methodology</th></tr><tr><td rowspan="1" colspan="1">
                  <bold>
                    <xref ref-type="bibr" rid="B25">Goodwin (1942)</xref>
                  </bold>
                </td><td rowspan="1" colspan="1">Considered <italic><tp:taxon-name><tp:taxon-name-part taxon-name-part-type="genus" reg="Peromyscus">P.</tp:taxon-name-part><tp:taxon-name-part taxon-name-part-type="species" reg="mexicanus">mexicanus</tp:taxon-name-part><tp:taxon-name-part taxon-name-part-type="subspecies" reg="saxatilis">saxatilis</tp:taxon-name-part></tp:taxon-name></italic> and <italic><tp:taxon-name><tp:taxon-name-part taxon-name-part-type="genus" reg="Peromyscus">P.</tp:taxon-name-part><tp:taxon-name-part taxon-name-part-type="species" reg="guatemalensis">guatemalensis</tp:taxon-name-part><tp:taxon-name-part taxon-name-part-type="subspecies" reg="tropicalis">tropicalis</tp:taxon-name-part></tp:taxon-name></italic> as separate species</td><td rowspan="1" colspan="1">External and cranial morphology and morphometry of collected specimens</td></tr><tr><td rowspan="1" colspan="1">
                  <bold>
                    <xref ref-type="bibr" rid="B42">Musser (1969)</xref>
                  </bold>
                </td><td rowspan="1" colspan="1">Referred to specimens cited as of <italic><tp:taxon-name><tp:taxon-name-part taxon-name-part-type="genus" reg="Peromyscus">P.</tp:taxon-name-part><tp:taxon-name-part taxon-name-part-type="species" reg="guatemalensis">guatemalensis</tp:taxon-name-part><tp:taxon-name-part taxon-name-part-type="subspecies" reg="tropicalis">tropicalis</tp:taxon-name-part></tp:taxon-name></italic> to be <italic><tp:taxon-name><tp:taxon-name-part taxon-name-part-type="genus" reg="Peromyscus">P.</tp:taxon-name-part><tp:taxon-name-part taxon-name-part-type="species" reg="mexicanus">m.</tp:taxon-name-part><tp:taxon-name-part taxon-name-part-type="subspecies" reg="saxatilis">saxatilis</tp:taxon-name-part></tp:taxon-name></italic></td><td rowspan="1" colspan="1">External and cranial morphology and morphometry of preserved specimens</td></tr><tr><td rowspan="1" colspan="1">
                  <bold>
                    <xref ref-type="bibr" rid="B26">Hall (1981)</xref>
                  </bold>
                </td><td rowspan="1" colspan="1">Maintained <italic><tp:taxon-name><tp:taxon-name-part taxon-name-part-type="genus" reg="Peromyscus">P.</tp:taxon-name-part><tp:taxon-name-part taxon-name-part-type="species" reg="mexicanus">m.</tp:taxon-name-part><tp:taxon-name-part taxon-name-part-type="subspecies" reg="saxatilis">saxatilis</tp:taxon-name-part></tp:taxon-name></italic> as the species to occur in Honduras</td><td rowspan="1" colspan="1">Based on external and cranial descriptions of museum specimens and marginal records of the distribution</td></tr><tr><td rowspan="1" colspan="1">
                  <bold>
                    <xref ref-type="bibr" rid="B6">Bradley and Ensink (1987)</xref>
                  </bold>
                </td><td rowspan="1" colspan="1">Supported the recognition of <italic><tp:taxon-name><tp:taxon-name-part taxon-name-part-type="genus" reg="Peromyscus">P.</tp:taxon-name-part><tp:taxon-name-part taxon-name-part-type="species" reg="mexicanus">m.</tp:taxon-name-part><tp:taxon-name-part taxon-name-part-type="subspecies" reg="saxatilis">saxatilis</tp:taxon-name-part></tp:taxon-name></italic> for Honduras</td><td rowspan="1" colspan="1">Karyotypic analyses</td></tr><tr><td rowspan="1" colspan="1">
                  <bold>
                    <xref ref-type="bibr" rid="B61">Trujano-Álvarez and Álvarez-Castañeda (2010)</xref>
                  </bold>
                </td><td rowspan="1" colspan="1">Considered <italic><tp:taxon-name><tp:taxon-name-part taxon-name-part-type="genus" reg="Peromyscus">P.</tp:taxon-name-part><tp:taxon-name-part taxon-name-part-type="species" reg="mexicanus">m.</tp:taxon-name-part><tp:taxon-name-part taxon-name-part-type="subspecies" reg="saxatilis">saxatilis</tp:taxon-name-part></tp:taxon-name></italic> to occur in Honduras</td><td rowspan="1" colspan="1">Mammalian Species review for <italic><tp:taxon-name><tp:taxon-name-part taxon-name-part-type="genus" reg="Peromyscus">P.</tp:taxon-name-part><tp:taxon-name-part taxon-name-part-type="species" reg="mexicanus">mexicanus</tp:taxon-name-part></tp:taxon-name></italic></td></tr><tr><td rowspan="1" colspan="1"><bold><xref ref-type="bibr" rid="B51">Pérez-Consuegra and Vázquez-Domínguez (2015</xref>, <xref ref-type="bibr" rid="B52">2016</xref></bold>)</td><td rowspan="1" colspan="1">Resurrected <italic><tp:taxon-name><tp:taxon-name-part taxon-name-part-type="genus" reg="Peromyscus">P.</tp:taxon-name-part><tp:taxon-name-part taxon-name-part-type="species" reg="nicaraguae">nicaraguae</tp:taxon-name-part></tp:taxon-name></italic> and <italic><tp:taxon-name><tp:taxon-name-part taxon-name-part-type="genus" reg="Peromyscus">P.</tp:taxon-name-part><tp:taxon-name-part taxon-name-part-type="species" reg="salvadorensis">salvadorensis</tp:taxon-name-part></tp:taxon-name></italic> from synonymy with <italic><tp:taxon-name><tp:taxon-name-part taxon-name-part-type="genus" reg="Peromyscus">P.</tp:taxon-name-part><tp:taxon-name-part taxon-name-part-type="species" reg="mexicanus">m.</tp:taxon-name-part><tp:taxon-name-part taxon-name-part-type="subspecies" reg="saxatilis">saxatilis</tp:taxon-name-part></tp:taxon-name></italic></td><td rowspan="1" colspan="1">Molecular analyses of the mitochondrial cytochrome <italic>b</italic> gene, phylogenetic studies, and assessments of genetic diversity and lineage differentiation</td></tr><tr><td rowspan="1" colspan="1">
                  <bold>
                    <xref ref-type="bibr" rid="B11">Bradley et al. (2016)</xref>
                  </bold>
                </td><td rowspan="1" colspan="1">Reaffirmed <italic><tp:taxon-name><tp:taxon-name-part taxon-name-part-type="genus" reg="Peromyscus">P.</tp:taxon-name-part><tp:taxon-name-part taxon-name-part-type="species" reg="nicaraguae">nicaraguae</tp:taxon-name-part></tp:taxon-name></italic> as a valid species in Honduras.</td><td rowspan="1" colspan="1">Mitochondrial DNA analysis of the cytochrome <italic>b</italic> gene</td></tr><tr><td rowspan="1" colspan="1">
                  <bold>
                    <xref ref-type="bibr" rid="B39">Matson et al. (2016)</xref>
                  </bold>
                </td><td rowspan="1" colspan="1">Supported the designation of <italic><tp:taxon-name><tp:taxon-name-part taxon-name-part-type="genus" reg="Peromyscus">P.</tp:taxon-name-part><tp:taxon-name-part taxon-name-part-type="species" reg="nicaraguae">nicaraguae</tp:taxon-name-part></tp:taxon-name></italic> and <italic><tp:taxon-name><tp:taxon-name-part taxon-name-part-type="genus" reg="Peromyscus">P.</tp:taxon-name-part><tp:taxon-name-part taxon-name-part-type="species" reg="salvadorensis">salvadorensis</tp:taxon-name-part></tp:taxon-name></italic> as proper species that occurs in Honduras</td><td rowspan="1" colspan="1">External and cranial morphology and morphometry of collected specimens</td></tr><tr><td rowspan="1" colspan="1">
                  <bold>This study</bold>
                </td><td rowspan="1" colspan="1">Recognized <italic><tp:taxon-name><tp:taxon-name-part taxon-name-part-type="genus" reg="Peromyscus">P.</tp:taxon-name-part><tp:taxon-name-part taxon-name-part-type="species" reg="nicaraguae">nicaraguae</tp:taxon-name-part></tp:taxon-name></italic> as well as two morphotypes of <italic><tp:taxon-name><tp:taxon-name-part taxon-name-part-type="genus" reg="Peromyscus">P.</tp:taxon-name-part><tp:taxon-name-part taxon-name-part-type="species" reg="salvadorensis">salvadorensis</tp:taxon-name-part></tp:taxon-name></italic> supporting the hypothesis of Pérez-Consuegra et al. (2015, 2016)</td><td rowspan="1" colspan="1">Bibliographic taxonomic review</td></tr></tbody></table></table-wrap></tp:treatment-sec><ref-list><ref id="B42"><mixed-citation xmlns:xlink="http://www.w3.org/1999/xlink" xlink:type="simple"><person-group><name name-style="western"><surname>Musser</surname><given-names>GG</given-names></name></person-group> (<year>1969</year>) <article-title>Notes on <italic><tp:taxon-name><tp:taxon-name-part taxon-name-part-type="genus">Peromyscus</tp:taxon-name-part></tp:taxon-name></italic> (<tp:taxon-name><tp:taxon-name-part taxon-name-part-type="family">Muridae</tp:taxon-name-part></tp:taxon-name>) of Mexico and Central America.</article-title><source>American Museum Novitates</source><volume>2357</volume>: <fpage>1</fpage>–<lpage>23</lpage>.</mixed-citation></ref><ref id="B51"><mixed-citation xmlns:xlink="http://www.w3.org/1999/xlink" xlink:type="simple"><person-group><name name-style="western"><surname>Pérez-Consuegra</surname><given-names>SG</given-names></name><name name-style="western"><surname>Vázquez-Domínguez</surname><given-names>E</given-names></name></person-group> (<year>2015</year>) <article-title>Mitochondrial diversification of the <italic><tp:taxon-name><tp:taxon-name-part taxon-name-part-type="genus">Peromyscus</tp:taxon-name-part><tp:taxon-name-part taxon-name-part-type="species">mexicanus</tp:taxon-name-part></tp:taxon-name></italic> species group in Nuclear Central America: Biogeographic and taxonomic implications.</article-title><source>Journal of Zoological Systematics and Evolutionary Research</source><volume>53</volume>(<issue>4</issue>): <fpage>300</fpage>–<lpage>311</lpage>. <ext-link xlink:href="10.1111/jzs.12099" ext-link-type="doi" xlink:type="simple">https://doi.org/10.1111/jzs.12099</ext-link></mixed-citation></ref><ref id="B21"><mixed-citation xmlns:xlink="http://www.w3.org/1999/xlink" xlink:type="simple"><person-group><name name-style="western"><surname>Dickey</surname><given-names>DR</given-names></name></person-group> (<year>1928</year>) <article-title>Five new mammals of the genus <italic><tp:taxon-name><tp:taxon-name-part taxon-name-part-type="genus">Peromyscus</tp:taxon-name-part></tp:taxon-name></italic> from El Salvador.</article-title><source>Proceedings of the Biological Society of Washington</source><volume>41</volume>: <fpage>1</fpage>–<lpage>6</lpage>.</mixed-citation></ref><ref id="B25"><mixed-citation xmlns:xlink="http://www.w3.org/1999/xlink" xlink:type="simple"><person-group><name name-style="western"><surname>Goodwin</surname><given-names>GG</given-names></name></person-group> (<year>1942</year>) <article-title>Mammals of Honduras.</article-title><source>Bulletin of the American Museum of Natural History</source><volume>79</volume>: <fpage>107</fpage>–<lpage>195</lpage>. <ext-link xlink:href="https://archive.org/details/bulletin-american-museum-natural-history-79-107-195" ext-link-type="uri" xlink:type="simple">https://archive.org/details/bulletin-american-museum-natural-history-79-107-195</ext-link></mixed-citation></ref><ref id="B26"><mixed-citation xmlns:xlink="http://www.w3.org/1999/xlink" xlink:type="simple"><person-group><name name-style="western"><surname>Hall</surname><given-names>E</given-names></name></person-group> (<year>1981</year>) <source>The Mammals of North America.</source><publisher-name>Vols 1 and 2</publisher-name>, <publisher-loc>Ronald Press, New York</publisher-loc>, <size units="page">720 pp</size>.</mixed-citation></ref><ref id="B6"><mixed-citation xmlns:xlink="http://www.w3.org/1999/xlink" xlink:type="simple"><person-group><name name-style="western"><surname>Bradley</surname><given-names>RD</given-names></name><name name-style="western"><surname>Ensink</surname><given-names>J</given-names></name></person-group> (<year>1987</year>) <article-title>Karyotypes of five cricetid rodents from Honduras.</article-title><source>The Texas Journal of Science</source><volume>39</volume>: <fpage>171</fpage>–<lpage>175</lpage>.</mixed-citation></ref><ref id="B61"><mixed-citation xmlns:xlink="http://www.w3.org/1999/xlink" xlink:type="simple"><person-group><name name-style="western"><surname>Trujano-Álvarez</surname><given-names>AL</given-names></name><name name-style="western"><surname>Álvarez-Castañeda</surname><given-names>ST</given-names></name></person-group> (<year>2010</year>) <article-title><italic><tp:taxon-name><tp:taxon-name-part taxon-name-part-type="genus">Peromyscus</tp:taxon-name-part><tp:taxon-name-part taxon-name-part-type="species">mexicanus</tp:taxon-name-part></tp:taxon-name></italic> (<tp:taxon-name><tp:taxon-name-part taxon-name-part-type="order">Rodentia</tp:taxon-name-part></tp:taxon-name>: <tp:taxon-name><tp:taxon-name-part taxon-name-part-type="family">Cricetidae</tp:taxon-name-part></tp:taxon-name>).</article-title><source>Mammalian Species</source><volume>42</volume>(<issue>858</issue>): <fpage>111</fpage>–<lpage>118</lpage>. <ext-link xlink:href="10.1644/858.1" ext-link-type="doi" xlink:type="simple">https://doi.org/10.1644/858.1</ext-link></mixed-citation></ref><ref id="B52"><mixed-citation xmlns:xlink="http://www.w3.org/1999/xlink" xlink:type="simple"><person-group><name name-style="western"><surname>Pérez-Consuegra</surname><given-names>SG</given-names></name><name name-style="western"><surname>Vázquez-Domínguez</surname><given-names>E</given-names></name></person-group> (<year>2016</year>) <article-title>Intricate evolutionary histories in montane species: a phylogenetic window into craniodental discrimination in the <italic><tp:taxon-name><tp:taxon-name-part taxon-name-part-type="genus">Peromyscus</tp:taxon-name-part><tp:taxon-name-part taxon-name-part-type="species">mexicanus</tp:taxon-name-part></tp:taxon-name></italic> species group (<tp:taxon-name><tp:taxon-name-part taxon-name-part-type="class">Mammalia</tp:taxon-name-part></tp:taxon-name>: <tp:taxon-name><tp:taxon-name-part taxon-name-part-type="order">Rodentia</tp:taxon-name-part></tp:taxon-name>: <tp:taxon-name><tp:taxon-name-part taxon-name-part-type="family">Cricetidae</tp:taxon-name-part></tp:taxon-name>).</article-title><source>Journal of Zoological Systematics and Evolutionary Research</source><volume>55</volume>(<issue>1</issue>): <fpage>57</fpage>–<lpage>72</lpage>. <ext-link xlink:href="10.1111/jzs.12155" ext-link-type="doi" xlink:type="simple">https://doi.org/10.1111/jzs.12155</ext-link></mixed-citation></ref><ref id="B11"><mixed-citation xmlns:xlink="http://www.w3.org/1999/xlink" xlink:type="simple"><person-group><name name-style="western"><surname>Bradley</surname><given-names>RD</given-names></name><name name-style="western"><surname>Nuñez-Tabares</surname><given-names>M</given-names></name><name name-style="western"><surname>Soniat</surname><given-names>TJ</given-names></name><name name-style="western"><surname>Kerr</surname><given-names>S</given-names></name><name name-style="western"><surname>Raymond</surname><given-names>RW</given-names></name><name name-style="western"><surname>Ordóñez-Garza</surname><given-names>N</given-names></name></person-group> (<year>2016</year>) <article-title>Molecular systematics and phylogeography of <italic><tp:taxon-name><tp:taxon-name-part taxon-name-part-type="genus">Peromyscus</tp:taxon-name-part><tp:taxon-name-part taxon-name-part-type="species">nudipes</tp:taxon-name-part></tp:taxon-name></italic> (<tp:taxon-name><tp:taxon-name-part taxon-name-part-type="family">Cricetidae</tp:taxon-name-part></tp:taxon-name>: <tp:taxon-name><tp:taxon-name-part taxon-name-part-type="subfamily">Neotominae</tp:taxon-name-part></tp:taxon-name>).</article-title> In: <person-group><name name-style="western"><surname>Manning</surname><given-names>RW</given-names></name><name name-style="western"><surname>Goetze</surname><given-names>JR</given-names></name><name name-style="western"><surname>Yancey</surname><given-names>FD II</given-names></name></person-group> (<role>Eds</role>) <issue-title>Contributions in Natural History: A Memorial Volume in Honor of Clyde Jones.</issue-title><source>Special Publications Museum of Texas Tech University</source><volume>65</volume>: <fpage>201</fpage>–<lpage>214</lpage>.</mixed-citation></ref><ref id="B39"><mixed-citation xmlns:xlink="http://www.w3.org/1999/xlink" xlink:type="simple"><person-group><name name-style="western"><surname>Matson</surname><given-names>JO</given-names></name><name name-style="western"><surname>Eckerlin</surname><given-names>RP</given-names></name><name name-style="western"><surname>Consuegra</surname><given-names>SGP</given-names></name><name name-style="western"><surname>Ordóñez-Garza</surname><given-names>N</given-names></name></person-group> (<year>2016</year>) <article-title>Small mammals from three mountain ranges in nuclear central America.</article-title><source>Annals of the Carnegie Museum</source><volume>83</volume>(<issue>4</issue>): <fpage>269</fpage>–<lpage>285</lpage>. <ext-link xlink:href="10.2992/007.083.0403" ext-link-type="doi" xlink:type="simple">https://doi.org/10.2992/007.083.0403</ext-link></mixed-citation></ref></ref-list></tp:taxon-treatment>
