# Supplementary material for: ﻿A Taxonomic Odyssey: An annotated checklist of Peromyscus (Cricetidae, Rodentia) in Honduras
Source: Zookeys. 2024 Nov 22;1218:315–32. doi: 10.3897/zookeys.1218.126535 (PMC11607588; doi:10.3897/zookeys.1218.126535)
Supplement: XML Treatment for Peromyscus stirtoni [file zookeys.1218.126535-treatment5.xml]

<!DOCTYPE tp:taxon-treatment
  PUBLIC "-//TaxonX//DTD Taxonomic Treatment Publishing DTD v0 20100105//EN" "tax-treatment-NSO.dtd">
<tp:taxon-treatment xmlns:tp="http://www.plazi.org/taxpub"><tp:treatment-meta><kwd-group><label>Taxon classification</label><kwd>
                  <named-content content-type="kingdom">Animalia</named-content>
                </kwd><kwd>
                  <named-content content-type="order">Rodentia</named-content>
                </kwd><kwd>
                  <named-content content-type="family">Cricetidae</named-content>
                </kwd></kwd-group><mixed-citation publication-type="journal"><person-group><name><surname>López</surname><given-names>Celeste M.</given-names></name><name><surname>Turcios-Casco</surname><given-names>Manfredo A.</given-names></name><name><surname>van den Berghe</surname><given-names>Eric</given-names></name><name><surname>Ordóñez-Garza</surname><given-names>Nicté</given-names></name><name><surname>Alvarez</surname><given-names>Martin R.</given-names></name></person-group><article-title>﻿A Taxonomic Odyssey: An annotated checklist of <italic><tp:taxon-name><tp:taxon-name-part taxon-name-part-type="genus" reg="Peromyscus">Peromyscus</tp:taxon-name-part></tp:taxon-name></italic> (<tp:taxon-name><tp:taxon-name-part taxon-name-part-type="family">Cricetidae</tp:taxon-name-part></tp:taxon-name>, <tp:taxon-name><tp:taxon-name-part taxon-name-part-type="order">Rodentia</tp:taxon-name-part></tp:taxon-name>) in Honduras</article-title><source>Zookeys</source><day>22</day><month>11</month><year>2024</year><volume>1218</volume><fpage>315</fpage><lpage>332</lpage><pub-id pub-id-type="doi">10.3897/zookeys.1218.126535</pub-id></mixed-citation></tp:treatment-meta><tp:nomenclature><label>﻿</label><tp:taxon-name>
                <object-id xmlns:xlink="http://www.w3.org/1999/xlink" content-type="arpha" xlink:type="simple">E4E4ABA2-CBC3-5974-8A58-E99D9186C9B5</object-id>
                <tp:taxon-name-part taxon-name-part-type="genus" reg="Peromyscus">Peromyscus</tp:taxon-name-part>
                <tp:taxon-name-part taxon-name-part-type="species" reg="stirtoni">stirtoni</tp:taxon-name-part>
              </tp:taxon-name><tp:taxon-authority>Dickey, 1928</tp:taxon-authority></tp:nomenclature><tp:treatment-sec sec-type="distribution" id="SECID0E3RBG"><title>Distribution.</title><p>Choluteca, Francisco Morazán, El Paraíso, and Valle departments (Fig. <xref ref-type="fig" rid="F6">6</xref>).</p></tp:treatment-sec><tp:treatment-sec sec-type="distribution" id="SECID0EGSBG"><title>Ecoregions and elevation.</title><p>Central American dry and pine-oak forests (200–900 m a.s.l.).</p></tp:treatment-sec><tp:treatment-sec sec-type="comments" id="SECID0ELSBG"><title>Comments.</title><p><italic><tp:taxon-name><tp:taxon-name-part taxon-name-part-type="genus" reg="Peromyscus">P.</tp:taxon-name-part><tp:taxon-name-part taxon-name-part-type="species" reg="stirtoni">stirtoni</tp:taxon-name-part></tp:taxon-name></italic> was initially assigned to the <italic><tp:taxon-name><tp:taxon-name-part taxon-name-part-type="genus" reg="Peromyscus">P.</tp:taxon-name-part><tp:taxon-name-part taxon-name-part-type="species" reg="mexicanus">mexicanus</tp:taxon-name-part></tp:taxon-name></italic> group (<xref ref-type="bibr" rid="B27">Hall and Kelson 1959</xref>). However, this placement was questioned and considered provisional by <xref ref-type="bibr" rid="B16">Carleton (1989)</xref>. Subsequent mtDNA studies conducted by <xref ref-type="bibr" rid="B9">Bradley et al. (2007)</xref> and <xref ref-type="bibr" rid="B46">Ordóñez-Garza et al. (2010)</xref> suggested that <italic><tp:taxon-name><tp:taxon-name-part taxon-name-part-type="genus" reg="Peromyscus">P.</tp:taxon-name-part><tp:taxon-name-part taxon-name-part-type="species" reg="stirtoni">stirtoni</tp:taxon-name-part></tp:taxon-name></italic> should be placed within the <italic><tp:taxon-name><tp:taxon-name-part taxon-name-part-type="genus" reg="Peromyscus">P.</tp:taxon-name-part><tp:taxon-name-part taxon-name-part-type="species" reg="megalops">megalops</tp:taxon-name-part></tp:taxon-name></italic> species group. <xref ref-type="bibr" rid="B36">León-Tapia et al. (2022)</xref> reported that <italic><tp:taxon-name><tp:taxon-name-part taxon-name-part-type="genus" reg="Peromyscus">P.</tp:taxon-name-part><tp:taxon-name-part taxon-name-part-type="species" reg="stirtoni">stirtoni</tp:taxon-name-part></tp:taxon-name></italic> forms a well-supported monophyletic lineage, but it is important to note its close relationship with lowland species, including the <italic><tp:taxon-name><tp:taxon-name-part taxon-name-part-type="genus" reg="Peromyscus">P.</tp:taxon-name-part><tp:taxon-name-part taxon-name-part-type="species" reg="megalops">megalops</tp:taxon-name-part></tp:taxon-name></italic> group. In contrast, <xref ref-type="bibr" rid="B11">Bradley et al. (2016)</xref> considered <italic><tp:taxon-name><tp:taxon-name-part taxon-name-part-type="genus" reg="Peromyscus">P.</tp:taxon-name-part><tp:taxon-name-part taxon-name-part-type="species" reg="stirtoni">stirtoni</tp:taxon-name-part></tp:taxon-name></italic> to be in the <italic><tp:taxon-name><tp:taxon-name-part taxon-name-part-type="genus" reg="Peromyscus">P.</tp:taxon-name-part><tp:taxon-name-part taxon-name-part-type="species" reg="mexicanus">mexicanus</tp:taxon-name-part></tp:taxon-name></italic> group. <xref ref-type="bibr" rid="B59">Timm (2016)</xref> suggested that <italic><tp:taxon-name><tp:taxon-name-part taxon-name-part-type="genus" reg="Peromyscus">P.</tp:taxon-name-part><tp:taxon-name-part taxon-name-part-type="species" reg="stirtoni">stirtoni</tp:taxon-name-part></tp:taxon-name></italic> might occur in La Paz, southern Comayagua, Lempira, Ocotepeque, and Intibucá departments, but this remains to be confirmed.</p><fig id="F6" position="float" orientation="portrait"><object-id xmlns:xlink="http://www.w3.org/1999/xlink" content-type="doi" xlink:type="simple">10.3897/zookeys.1218.126535.figure6</object-id><object-id xmlns:xlink="http://www.w3.org/1999/xlink" content-type="arpha" xlink:type="simple">5AEF56DE-7CE5-5D35-9B6A-A1FF1F4D4F43</object-id><label>Figure 6.</label><caption><p>Distribution of <italic><tp:taxon-name><tp:taxon-name-part taxon-name-part-type="genus" reg="Peromyscus">P.</tp:taxon-name-part><tp:taxon-name-part taxon-name-part-type="species" reg="stirtoni">stirtoni</tp:taxon-name-part></tp:taxon-name></italic> in Honduras.</p></caption><graphic xmlns:xlink="http://www.w3.org/1999/xlink" xlink:href="zookeys-1218-315_article-126535__-g006.jpg" position="float" orientation="portrait" xlink:type="simple" id="oo_1180692.jpg"><uri content-type="original_file" xlink:type="simple">https://binary.pensoft.net/fig/1180692</uri></graphic></fig></tp:treatment-sec><ref-list><ref id="B27"><mixed-citation xmlns:xlink="http://www.w3.org/1999/xlink" xlink:type="simple"><person-group><name name-style="western"><surname>Hall</surname><given-names>E</given-names></name><name name-style="western"><surname>Kelson</surname><given-names>KR</given-names></name></person-group> (<year>1959</year>) The mammals of North America. 2 Vols Ronald Press, 674 pp.</mixed-citation></ref><ref id="B16"><mixed-citation xmlns:xlink="http://www.w3.org/1999/xlink" xlink:type="simple"><person-group><name name-style="western"><surname>Carleton</surname><given-names>MD</given-names></name></person-group> (<year>1989</year>) <article-title>Systematics and Evolution.</article-title> In: <person-group><name name-style="western"><surname>Kirkland</surname><given-names>GL</given-names></name><name name-style="western"><surname>Layne</surname><given-names>JN</given-names></name></person-group> (<role>Eds</role>) <issue-title>Advances in the Study of Peromyscus (Rodentia).</issue-title><source>Texas Tech University Press, Lubbock, Texas</source>, <fpage>7</fpage>–<lpage>141</lpage>.</mixed-citation></ref><ref id="B9"><mixed-citation xmlns:xlink="http://www.w3.org/1999/xlink" xlink:type="simple"><person-group><name name-style="western"><surname>Bradley</surname><given-names>RD</given-names></name><name name-style="western"><surname>Durish</surname><given-names>ND</given-names></name><name name-style="western"><surname>Rogers</surname><given-names>DS</given-names></name><name name-style="western"><surname>Miller</surname><given-names>JR</given-names></name><name name-style="western"><surname>Engstrom</surname><given-names>MD</given-names></name><name name-style="western"><surname>Kilpatrick</surname><given-names>CW</given-names></name></person-group> (<year>2007</year>) <article-title>Toward a molecular phylogeny for <italic><tp:taxon-name><tp:taxon-name-part taxon-name-part-type="genus">Peromyscus</tp:taxon-name-part></tp:taxon-name></italic>: Evidence from mitochondrial cytochrome-b sequences.</article-title><source>Journal of Mammalogy</source><volume>88</volume>(<issue>5</issue>): <fpage>1146</fpage>–<lpage>1159</lpage>. <ext-link xlink:href="10.1644/06-MAMM-A-342R.1" ext-link-type="doi" xlink:type="simple">https://doi.org/10.1644/06-MAMM-A-342R.1</ext-link></mixed-citation></ref><ref id="B46"><mixed-citation xmlns:xlink="http://www.w3.org/1999/xlink" xlink:type="simple"><person-group><name name-style="western"><surname>Ordóñez-Garza</surname><given-names>N</given-names></name><name name-style="western"><surname>Matson</surname><given-names>JO</given-names></name><name name-style="western"><surname>Strauss</surname><given-names>RE</given-names></name><name name-style="western"><surname>Bradley</surname><given-names>RD</given-names></name><name name-style="western"><surname>Salazar-Bravo</surname><given-names>J</given-names></name></person-group> (<year>2010</year>) <article-title>Patterns of phenotypic and genetic variation in three species of endemic Mesoamerican <italic><tp:taxon-name><tp:taxon-name-part taxon-name-part-type="genus">Peromyscus</tp:taxon-name-part></tp:taxon-name></italic> (<tp:taxon-name><tp:taxon-name-part taxon-name-part-type="order">Rodentia</tp:taxon-name-part></tp:taxon-name>: <tp:taxon-name><tp:taxon-name-part taxon-name-part-type="family">Cricetidae</tp:taxon-name-part></tp:taxon-name>).</article-title><source>Journal of Mammalogy</source><volume>91</volume>(<issue>4</issue>): <fpage>848</fpage>–<lpage>859</lpage>. <ext-link xlink:href="10.1644/09-MAMM-A-167.1" ext-link-type="doi" xlink:type="simple">https://doi.org/10.1644/09-MAMM-A-167.1</ext-link></mixed-citation></ref><ref id="B36"><mixed-citation xmlns:xlink="http://www.w3.org/1999/xlink" xlink:type="simple"><person-group><name name-style="western"><surname>León-Tapia</surname><given-names>MÁ</given-names></name><name name-style="western"><surname>Rico</surname><given-names>Y</given-names></name><name name-style="western"><surname>Fernández</surname><given-names>JA</given-names></name><name name-style="western"><surname>Espinosa de los Monteros</surname><given-names>A</given-names></name></person-group> (<year>2022</year>) <article-title>Molecular, morphometric, and spatial data analyses provide new insights into the evolutionary history of the <italic><tp:taxon-name><tp:taxon-name-part taxon-name-part-type="genus">Peromyscus</tp:taxon-name-part><tp:taxon-name-part taxon-name-part-type="species">boylii</tp:taxon-name-part></tp:taxon-name></italic> species complex (<tp:taxon-name><tp:taxon-name-part taxon-name-part-type="order">Rodentia</tp:taxon-name-part></tp:taxon-name>: <tp:taxon-name><tp:taxon-name-part taxon-name-part-type="family">Cricetidae</tp:taxon-name-part></tp:taxon-name>) in the mountains of Mexico.</article-title><source>Systematics and Biodiversity</source><volume>20</volume>(<issue>1</issue>): <fpage>1</fpage>–<lpage>19</lpage>. <ext-link xlink:href="10.1080/14772000.2022.2127966" ext-link-type="doi" xlink:type="simple">https://doi.org/10.1080/14772000.2022.2127966</ext-link></mixed-citation></ref><ref id="B11"><mixed-citation xmlns:xlink="http://www.w3.org/1999/xlink" xlink:type="simple"><person-group><name name-style="western"><surname>Bradley</surname><given-names>RD</given-names></name><name name-style="western"><surname>Nuñez-Tabares</surname><given-names>M</given-names></name><name name-style="western"><surname>Soniat</surname><given-names>TJ</given-names></name><name name-style="western"><surname>Kerr</surname><given-names>S</given-names></name><name name-style="western"><surname>Raymond</surname><given-names>RW</given-names></name><name name-style="western"><surname>Ordóñez-Garza</surname><given-names>N</given-names></name></person-group> (<year>2016</year>) <article-title>Molecular systematics and phylogeography of <italic><tp:taxon-name><tp:taxon-name-part taxon-name-part-type="genus">Peromyscus</tp:taxon-name-part><tp:taxon-name-part taxon-name-part-type="species">nudipes</tp:taxon-name-part></tp:taxon-name></italic> (<tp:taxon-name><tp:taxon-name-part taxon-name-part-type="family">Cricetidae</tp:taxon-name-part></tp:taxon-name>: <tp:taxon-name><tp:taxon-name-part taxon-name-part-type="subfamily">Neotominae</tp:taxon-name-part></tp:taxon-name>).</article-title> In: <person-group><name name-style="western"><surname>Manning</surname><given-names>RW</given-names></name><name name-style="western"><surname>Goetze</surname><given-names>JR</given-names></name><name name-style="western"><surname>Yancey</surname><given-names>FD II</given-names></name></person-group> (<role>Eds</role>) <issue-title>Contributions in Natural History: A Memorial Volume in Honor of Clyde Jones.</issue-title><source>Special Publications Museum of Texas Tech University</source><volume>65</volume>: <fpage>201</fpage>–<lpage>214</lpage>.</mixed-citation></ref><ref id="B59"><mixed-citation xmlns:xlink="http://www.w3.org/1999/xlink" xlink:type="simple"><person-group><name name-style="western"><surname>Timm</surname><given-names>R</given-names></name></person-group> (<year>2016</year>) <italic><tp:taxon-name><tp:taxon-name-part taxon-name-part-type="genus">Peromyscus</tp:taxon-name-part><tp:taxon-name-part taxon-name-part-type="species">stirtoni</tp:taxon-name-part></tp:taxon-name></italic>. The IUCN Red List of Threatened Species 2016: e.T16693A22362723. <ext-link xlink:href="10.2305/IUCN.UK.20162.RLTS.T16693A22362723.en" ext-link-type="doi" xlink:type="simple">https://dx.doi.org/10.2305/IUCN.UK.20162.RLTS.T16693A22362723.en</ext-link> [Accessed on 02 October 2024]</mixed-citation></ref></ref-list></tp:taxon-treatment>
