# Supplementary material for: ﻿A Taxonomic Odyssey: An annotated checklist of Peromyscus (Cricetidae, Rodentia) in Honduras
Source: Zookeys. 2024 Nov 22;1218:315–32. doi: 10.3897/zookeys.1218.126535 (PMC11607588; doi:10.3897/zookeys.1218.126535)
Supplement: Supplementary material 1 — Verified records of Peromyscus in Honduras [file zookeys-1218-315_article-126535__-s001.xlsx]

## Sheet: Sup. Mat^
Supplementary Material 1. Verified records of Peromyscus in Honduras.
No.	Species	Intitution Code	Catalog Number	Genbank	Basis of the record	Year of the record	Department	Municipality	Locality	Longitude	Latitude	Elevation	Recorded by	Colector	Approximated coordinates	Observations
1	Peromyscus beatae	TCWC	11081	-	Preserved specimen	1963	Francisco Morazán		8 mi NE Talanga	-86.9984	14.4823	965	GBIF.org (2023)	Meyer, J.R.	No	Elevation was approximated based on the given coordinates.
2	Peromyscus beatae	TCWC	52291	-	Preserved specimen	1982	Francisco Morazán		El Hatillo, 6 mi NE Tegucigalpa on road to La Tigra	-87.1697	14.145	1257	GBIF.org (2023)	Bradley, R.D. et al	No	Elevation was approximated based on the given coordinates.
3	Peromyscus beatae	TCWC	52290	-	Preserved specimen	1982	Francisco Morazán		El Hatillo, 6 mi NE Tegucigalpa on road to La Tigra	-87.1697	14.145	1257	GBIF.org (2023)	Bradley, R.D. et al	No	Elevation was approximated based on the given coordinates.
4	Peromyscus beatae	TCWC	52283	-	Preserved specimen	1982	Francisco Morazán		El Hatillo, 6 mi NE Tegucigalpa on road to La Tigra	-87.1697	14.145	1257	GBIF.org (2023)	Bradley, R.D. et al	No	Elevation was approximated based on the given coordinates.
28	Peromyscus beatae	UF	9691	-	Preserved specimen	1967	Comayagua		N Of Town At Summit	-87.7083	14.8667	300	GBIF.org (2023)	WEBB, S.	No	Elevation was approximated based on the given coordinates.
29	Peromyscus beatae	UF	9692	-	Preserved specimen	1967	Comayagua		N Of Town On Slopes	-87.7083	14.8667	300	GBIF.org (2023)	WEBB, S.	No	Elevation was approximated based on the given coordinates.
43	Peromyscus nicaraguae	CM	113112	-	Preserved specimen + genetics	-	Olancho		La Muralla National Park, Sendero Los Cuatro Pavos and Pizote	-86.7313	15.0833	1500	Pérez-Consuegra et al. (2015, 2016); Matson et al. (2016)	-	No	Elevation was approximated based on the given coordinates.
44	Peromyscus nicaraguae	CM	113113	-	Preserved specimen + genetics	-	Olancho		Agalta National Park, La Picucha trail, Babilonia Mountain	-85.9569	14.9936	1261	Pérez-Consuegra et al. (2015, 2016); Matson et al. (2016)	-	No	Elevation was approximated based on the given coordinates.
47	Peromyscus nicaraguae	CM	113116	-	Preserved specimen + genetics	-	Olancho		Agalta National Park, La Picucha trail, Babilonia Mountain	-85.9569	14.9936	1380	Pérez-Consuegra et al. (2015, 2016); Matson et al. (2016)	-	No	Elevation was approximated based on the given coordinates.
48	Peromyscus nicaraguae	CM	113117	-	Preserved specimen + genetics	-	Olancho		Agalta National Park, La Picucha trail, Babilonia Mountain	-85.9569	14.9936	1261	Pérez-Consuegra et al. (2015, 2016); Matson et al. (2016)	-	No	Elevation was approximated based on the given coordinates.
49	Peromyscus nicaraguae	CM	113118	-	Preserved specimen + genetics	-	Olancho		Agalta National Park, La Picucha trail, Babilonia Mountain	-85.9569	14.9936	1261	Pérez-Consuegra et al. (2015, 2016); Matson et al. (2016)	-	No	Elevation was approximated based on the given coordinates.
50	Peromyscus nicaraguae	CM	113119	-	Preserved specimen + genetics	-	Olancho		Agalta National Park, La Picucha trail, Babilonia Mountain	-85.9569	14.9936	1261	Pérez-Consuegra et al. (2015, 2016); Matson et al. (2016)	-	No	Elevation was approximated based on the given coordinates.
53	Peromyscus nicaraguae	CM	113122	-	Preserved specimen + genetics	-	Olancho		Agalta National Park, La Picucha trail, Babilonia Mountain	-85.9569	14.9936	1261	Pérez-Consuegra et al. (2015, 2016); Matson et al. (2016)	-	No	Elevation was approximated based on the given coordinates.
54	Peromyscus nicaraguae	CM	113123	-	Preserved specimen + genetics	-	Olancho		Agalta National Park, La Picucha trail, Babilonia Mountain	-85.9569	14.9936	1261	Pérez-Consuegra et al. (2015, 2016); Matson et al. (2016)	-	No	Elevation was approximated based on the given coordinates.
64	Peromyscus nicaraguae	CM	113133	KP284925: 20AgHO	Preserved specimen + genetics	-	Olancho		Agalta National Park, La Picucha trail, Babilonia Mountain	-85.9175	14.9747	1750	Pérez-Consuegra et al. (2015, 2016); Matson et al. (2016)	-	No	Elevation was approximated based on the given coordinates.
66	Peromyscus nicaraguae	CM	113135	-	Preserved specimen + genetics	-	Olancho		Agalta National Park, La Picucha trail, Babilonia Mountain	-85.9175	14.9747	1769	Pérez-Consuegra et al. (2015, 2016); Matson et al. (2016)	-	No	Elevation was approximated based on the given coordinates.
68	Peromyscus nicaraguae	CM	113137	-	Preserved specimen + genetics	-	Olancho		Agalta National Park, La Picucha trail, Babilonia Mountain	-85.9175	14.9747	1769	Pérez-Consuegra et al. (2015, 2016); Matson et al. (2016)	-	No	Elevation was approximated based on the given coordinates.
72	Peromyscus nicaraguae	CM	113141	-	Preserved specimen + genetics	-	Olancho		Agalta National Park, La Picucha trail, Babilonia Mountain	-85.9175	14.9747	1769	Pérez-Consuegra et al. (2015, 2016); Matson et al. (2016)	-	No	Elevation was approximated based on the given coordinates.
73	Peromyscus nicaraguae	CM	113142	KP284321: 16AgHO	Preserved specimen + genetics	-	Olancho		Agalta National Park, La Picucha trail, Babilonia Mountain	-85.9175	14.9747	1769	Pérez-Consuegra et al. (2015, 2016); Matson et al. (2016)	-	No	Elevation was approximated based on the given coordinates.
75	Peromyscus nicaraguae	CM	113144	-	Preserved specimen + genetics	-	Olancho		Agalta National Park, La Picucha trail, Babilonia Mountain	-85.9175	14.9747	1769	Pérez-Consuegra et al. (2015, 2016); Matson et al. (2016)	-	No	Elevation was approximated based on the given coordinates.
76	Peromyscus nicaraguae	CM	113145	-	Preserved specimen + genetics	-	Olancho		Agalta National Park, La Picucha trail, Babilonia Mountain	-85.9175	14.9747	1769	Pérez-Consuegra et al. (2015, 2016); Matson et al. (2016)	-	No	Elevation was approximated based on the given coordinates.
79	Peromyscus nicaraguae	CM	113148	-	Preserved specimen + genetics	-	Olancho		Agalta National Park, La Picucha trail, Babilonia Mountain	-85.9175	14.9747	1769	Pérez-Consuegra et al. (2015, 2016); Matson et al. (2016)	-	No	Elevation was approximated based on the given coordinates.
80	Peromyscus nicaraguae	CM	113149	-	Preserved specimen + genetics	-	Olancho		Agalta National Park, La Picucha trail, Babilonia Mountain	-85.9175	14.9747	1769	Pérez-Consuegra et al. (2015, 2016); Matson et al. (2016)	-	No	Elevation was approximated based on the given coordinates.
81	Peromyscus nicaraguae	CM	113150	-	Preserved specimen + genetics	-	Olancho		Agalta National Park, La Picucha trail, Babilonia Mountain	-85.9175	14.9747	1769	Pérez-Consuegra et al. (2015, 2016); Matson et al. (2016)	-	No	Elevation was approximated based on the given coordinates.
86	Peromyscus nicaraguae	CM	113155	-	Preserved specimen + genetics	-	Olancho		Agalta National Park, La Picucha trail, Babilonia Mountain	-85.9175	14.9747	1769	Pérez-Consuegra et al. (2015, 2016); Matson et al. (2016)	-	No	Elevation was approximated based on the given coordinates.
88	Peromyscus nicaraguae	CM	113157	-	Preserved specimen + genetics	-	Olancho		Agalta National Park, La Picucha trail, Babilonia Mountain	-85.9175	14.9747	1769	Pérez-Consuegra et al. (2015, 2016); Matson et al. (2016)	-	No	Elevation was approximated based on the given coordinates.
90	Peromyscus nicaraguae	CM	113159	-	Preserved specimen + genetics	-	Olancho		Agalta National Park, La Picucha trail, Babilonia Mountain	-85.9175	14.9747	1769	Pérez-Consuegra et al. (2015, 2016); Matson et al. (2016)	-	No	Elevation was approximated based on the given coordinates.
91	Peromyscus nicaraguae	CM	113160	-	Preserved specimen + genetics	-	Olancho		Agalta National Park, La Picucha trail, Babilonia Mountain	-85.9175	14.9747	1769	Pérez-Consuegra et al. (2015, 2016); Matson et al. (2016)	-	No	Elevation was approximated based on the given coordinates.
92	Peromyscus nicaraguae	CM	113161	KP284323: 18AgHO	Preserved specimen + genetics	-	Olancho		Agalta National Park, La Picucha trail, Babilonia Mountain	-85.9175	14.9747	1769	Pérez-Consuegra et al. (2015, 2016); Matson et al. (2016)	-	No	Elevation was approximated based on the given coordinates.
93	Peromyscus nicaraguae	CM	113162	KP284324: 19AgHO	Preserved specimen + genetics	-	Olancho		Agalta National Park, La Picucha trail, Babilonia Mountain	-85.9175	14.9747	1769	Pérez-Consuegra et al. (2015, 2016); Matson et al. (2016)	-	No	Elevation was approximated based on the given coordinates.
96	Peromyscus nicaraguae	CM	113165	-	Preserved specimen + genetics	-	Olancho		Agalta National Park, La Picucha trail, Babilonia Mountain	-85.918	14.9572	2030	Pérez-Consuegra et al. (2015, 2016); Matson et al. (2016)	-	No	Elevation was approximated based on the given coordinates.
97	Peromyscus nicaraguae	CM	113166	-	Preserved specimen + genetics	-	Olancho		Agalta National Park, La Picucha trail, Babilonia Mountain	-85.918	14.9572	2030	Pérez-Consuegra et al. (2015, 2016); Matson et al. (2016)	-	No	Elevation was approximated based on the given coordinates.
101	Peromyscus nicaraguae	CM	113170	-	Preserved specimen + genetics	-	Olancho		Agalta National Park, La Picucha trail, Babilonia Mountain	-85.918	14.9572	2030	Pérez-Consuegra et al. (2015, 2016); Matson et al. (2016)	-	No	Elevation was approximated based on the given coordinates.
103	Peromyscus nicaraguae	CM	113172	KP284322: 17AgHO	Preserved specimen + genetics	-	Olancho		Agalta National Park, La Picucha trail, Babilonia Mountain	-85.918	14.9572	2030	Pérez-Consuegra et al. (2015, 2016); Matson et al. (2016); Hernández-Canchola et al. (2022)	-	No	Elevation was approximated based on the given coordinates.
104	Peromyscus nicaraguae	CM	113173	KP284326: 21AgHO	Preserved specimen + genetics	-	Olancho		Agalta National Park, La Picucha trail, Babilonia Mountain	-85.918	14.9572	2030	Pérez-Consuegra et al. (2015, 2016); Matson et al. (2016); Hernández-Canchola et al. (2022)	-	No	Elevation was approximated based on the given coordinates.
105	Peromyscus nicaraguae	CM	113174	-	Preserved specimen + genetics	-	Olancho		Agalta National Park, La Picucha trail, Babilonia Mountain	-85.918	14.9572	2030	Pérez-Consuegra et al. (2015, 2016); Matson et al. (2016)	-	No	Elevation was approximated based on the given coordinates.
107	Peromyscus nicaraguae	CM	118680	KP284309: 4TgHO	Preserved specimen + genetics	-	Francisco Morazán	Distrito Central	La Tigra National Park	-87.1167	14.2	1894	Pérez-Consuegra et al. (2015, 2016)	-	No	Elevation was approximated based on the given coordinates.
108	Peromyscus nicaraguae	CM	118681	KP284312: 7TgHO	Preserved specimen + genetics	-	Francisco Morazán	Distrito Central	La Tigra National Park	-87.1167	14.2	1900-2000	Pérez-Consuegra et al. (2015, 2016)	-	No	Elevation was approximated based on the given coordinates.
109	Peromyscus nicaraguae	CM	118682	KP284310: 5TgHO	Preserved specimen + genetics	-	Francisco Morazán	Distrito Central	La Tigra National Park	-87.1167	14.2	1894	Pérez-Consuegra et al. (2015, 2016)	-	No	Elevation was approximated based on the given coordinates.
110	Peromyscus nicaraguae	CM	118683	KP284311: 6TgHO	Preserved specimen + genetics	-	Francisco Morazán	Distrito Central	La Tigra National Park	-87.1167	14.2	1894	Pérez-Consuegra et al. (2015, 2016)	-	No	Elevation was approximated based on the given coordinates.
111	Peromyscus nicaraguae	CM	118684	-	Preserved specimen + genetics	-	Francisco Morazán	Distrito Central	La Tigra National Park	-87.1167	14.2	1894	Pérez-Consuegra et al. (2015, 2016)	-	No	Elevation was approximated based on the given coordinates.
112	Peromyscus nicaraguae	CM	118715	-	Preserved specimen + genetics	-	Olancho		La Muralla National Park, El Pizote trail	-86.7313	15.0831	1480	Pérez-Consuegra et al. (2015, 2016)	-	No	Elevation was approximated based on the given coordinates.
113	Peromyscus nicaraguae	CM	118719	-	Preserved specimen + genetics	-	Olancho		La Muralla National Park, El Pizote trail	-86.7313	15.0831	1497	Pérez-Consuegra et al. (2015, 2016)	-	No	Elevation was approximated based on the given coordinates.
114	Peromyscus nicaraguae	CM	118722	KP284316: 11MuHO	Preserved specimen + genetics	-	Olancho		La Muralla National Park, El Pizote trail	-86.7313	15.0831	1497	Pérez-Consuegra et al. (2015, 2016)	-	No	Elevation was approximated based on the given coordinates.
115	Peromyscus nicaraguae	CM	118723	KP284317: 12MuHO	Preserved specimen + genetics	-	Olancho		La Muralla National Park, El Pizote trail	-86.7313	15.0831	1497	Pérez-Consuegra et al. (2015, 2016)	-	No	Elevation was approximated based on the given coordinates.
116	Peromyscus nicaraguae	CM	118724	-	Preserved specimen + genetics	-	Olancho		La Muralla National Park, El Pizote trail	-86.7313	15.0831	1497	Pérez-Consuegra et al. (2015, 2016)	-	No	Elevation was approximated based on the given coordinates.
117	Peromyscus nicaraguae	CM	118726	KP284316: 11MuHO	Preserved specimen + genetics	-	Olancho		La Muralla National Park, El Pizote trail	-86.7313	15.0831	1497	Pérez-Consuegra et al. (2015, 2016)	-	No	Elevation was approximated based on the given coordinates.
118	Peromyscus nicaraguae	CM	118729	KP284320: 15MuHO	Preserved specimen + genetics	-	Olancho		La Muralla National Park, El Pizote trail	-86.7313	15.0831	1497	Pérez-Consuegra et al. (2015, 2016)	-	No	Elevation was approximated based on the given coordinates.
119	Peromyscus nicaraguae	CM	118730	-	Preserved specimen + genetics	-	Olancho		La Muralla National Park, Sendero Los Cuatro Pavos and Pizote	-86.7313	15.0833	1500	Pérez-Consuegra et al. (2015, 2016)	-	No	Elevation was approximated based on the given coordinates.
120	Peromyscus nicaraguae	CM	118732	KP284314: 9MuHO	Preserved specimen + genetics	-	Olancho		La Muralla National Park, Sendero Los Cuatro Pavos and Pizote	-86.7313	15.0833	1400	Pérez-Consuegra et al. (2015, 2016)	-	No	Elevation was approximated based on the given coordinates.
121	Peromyscus nicaraguae	CM	118733	KP284315: 10MuHO	Preserved specimen + genetics	-	Olancho		La Muralla National Park, Sendero Los Cuatro Pavos and Pizote	-86.7313	15.0833	1500	Pérez-Consuegra et al. (2015, 2016)	-	No	Elevation was approximated based on the given coordinates.
122	Peromyscus nicaraguae	CM	118736	KP284316: 11MuHO	Preserved specimen + genetics	-	Olancho		La Muralla National Park, Sendero Los Cuatro Pavos and Pizote	-86.7313	15.0833	1500	Pérez-Consuegra et al. (2015, 2016)	-	No	Elevation was approximated based on the given coordinates.
123	Peromyscus nicaraguae	CM	118738	-	Preserved specimen + genetics	-	Olancho		La Muralla National Park, Visitors Center	-86.7356	15.0837	1400	Pérez-Consuegra et al. (2015, 2016)	-	No	Elevation was approximated based on the given coordinates.
124	Peromyscus nicaraguae	CM	118740	-	Preserved specimen + genetics	-	Olancho		La Muralla National Park, El Pizote trail	-86.7313	15.0831	1497	Pérez-Consuegra et al. (2015, 2016)	-	No	Elevation was approximated based on the given coordinates.
125	Peromyscus nicaraguae	CM	118741	-	Preserved specimen + genetics	-	Olancho		La Muralla National Park, El Pizote trail	-86.7313	15.0831	1497	Pérez-Consuegra et al. (2015, 2016)	-	No	Elevation was approximated based on the given coordinates.
126	Peromyscus nicaraguae	CM	118742	-	Preserved specimen + genetics	-	Olancho		La Muralla National Park, El Pizote trail	-86.7313	15.0831	1497	Pérez-Consuegra et al. (2015, 2016)	-	No	Elevation was approximated based on the given coordinates.
127	Peromyscus nicaraguae	CM	120005	-	Preserved specimen + genetics	-	Francisco Morazán	Distrito Central	La Tigra National Park	-87.1167	14.2	1894	Pérez-Consuegra et al. (2015, 2016)	-	No	Elevation was approximated based on the given coordinates.
128	Peromyscus nicaraguae	CM	120006	-	Preserved specimen + genetics	-	Francisco Morazán	Distrito Central	La Tigra National Park	-87.1167	14.2	1894	Pérez-Consuegra et al. (2015, 2016)	-	No	Elevation was approximated based on the given coordinates.
129	Peromyscus nicaraguae	CM	120090	-	Preserved specimen + genetics	-	Francisco Morazán	Distrito Central	La Tigra National Park	-87.1167	14.2	1894	Pérez-Consuegra et al. (2015, 2016)	-	No	Elevation was approximated based on the given coordinates.
138	Peromyscus salvadorensis	CM	113071	KP284394: 89CeHO	Preserved specimen + genetics	-	Lempira	Gracias	PN Celaque, El Mojon	-88.6801	14.5339	2850	Pérez-Consuegra et al. (2015, 2016); Matson et al. (2016)	-	No	Elevation was approximated based on the given coordinates.
139	Peromyscus salvadorensis	CM	113072	-	Preserved specimen + genetics	-	Lempira	Gracias	PN Celaque Naranjo Camping station	-88.6666	14.5333	2260	Pérez-Consuegra et al. (2015, 2016); Matson et al. (2016)	-	No	Elevation was approximated based on the given coordinates.
140	Peromyscus salvadorensis	CM	113073	-	Preserved specimen + genetics	-	Lempira	Gracias	PN Celaque Naranjo Camping station	-88.6666	14.5333	2260	Pérez-Consuegra et al. (2015, 2016); Matson et al. (2016)	-	No	Elevation was approximated based on the given coordinates.
143	Peromyscus salvadorensis	CM	113076	-	Preserved specimen + genetics	-	Lempira	Gracias	PN Celaque Naranjo Camping station	-88.6666	14.5333	2260	Pérez-Consuegra et al. (2015, 2016); Matson et al. (2016)	-	No	Elevation was approximated based on the given coordinates.
144	Peromyscus salvadorensis	CM	113077	KP284391: 86CeHO	Preserved specimen + genetics	-	Lempira	Lempira	PN Celaque Naranjo Camping station	-88.6666	14.5333	2260	Pérez-Consuegra et al. (2015, 2016); Matson et al. (2016)	-	No	Elevation was approximated based on the given coordinates.
146	Peromyscus salvadorensis	CM	113079	-	Preserved specimen + genetics	-	Lempira	Gracias	PN Celaque Naranjo Camping station	-88.6666	14.5333	2260	Pérez-Consuegra et al. (2015, 2016); Matson et al. (2016)	-	No	Elevation was approximated based on the given coordinates.
147	Peromyscus salvadorensis	CM	113080	-	Preserved specimen + genetics	-	Lempira	Gracias	PN Celaque Naranjo Camping station	-88.6666	14.5333	2260	Pérez-Consuegra et al. (2015, 2016); Matson et al. (2016)	-	No	Elevation was approximated based on the given coordinates.
148	Peromyscus salvadorensis	CM	113081	-	Preserved specimen + genetics	-	Lempira	Gracias	PN Celaque Naranjo Camping station	-88.6666	14.5333	2260	Pérez-Consuegra et al. (2015, 2016); Matson et al. (2016)	-	No	Elevation was approximated based on the given coordinates.
149	Peromyscus salvadorensis	CM	113082	-	Preserved specimen + genetics	-	Lempira	Gracias	PN Celaque Naranjo Camping station	-88.6666	14.5333	2260	Pérez-Consuegra et al. (2015, 2016); Matson et al. (2016)	-	No	Elevation was approximated based on the given coordinates.
150	Peromyscus salvadorensis	CM	113083	-	Preserved specimen + genetics	-	Lempira	Gracias	PN Celaque Naranjo Camping station	-88.6666	14.5333	2260	Pérez-Consuegra et al. (2015, 2016); Matson et al. (2016)	-	No	Elevation was approximated based on the given coordinates.
151	Peromyscus salvadorensis	CM	113084	-	Preserved specimen + genetics	-	Lempira	Gracias	PN Celaque Naranjo Camping station	-88.6666	14.5333	2260	Pérez-Consuegra et al. (2015, 2016); Matson et al. (2016)	-	No	Elevation was approximated based on the given coordinates.
152	Peromyscus salvadorensis	CM	113085	-	Preserved specimen + genetics	-	Lempira	Gracias	PN Celaque Naranjo Camping station	-88.6666	14.5333	2260	Pérez-Consuegra et al. (2015, 2016); Matson et al. (2016)	-	No	Elevation was approximated based on the given coordinates.
153	Peromyscus salvadorensis	CM	113086	KP284391: 86CeHO	Preserved specimen + genetics	-	Lempira	Gracias	PN Celaque Naranjo Camping station	-88.6666	14.5333	2260	Pérez-Consuegra et al. (2015, 2016); Matson et al. (2016)	-	No	Elevation was approximated based on the given coordinates.
154	Peromyscus salvadorensis	CM	113087	-	Preserved specimen + genetics	-	Lempira	Gracias	PN Celaque Naranjo Camping station	-88.6666	14.5333	2260	Pérez-Consuegra et al. (2015, 2016); Matson et al. (2016)	-	No	Elevation was approximated based on the given coordinates.
155	Peromyscus salvadorensis	CM	113088	-	Preserved specimen + genetics	-	Lempira	Gracias	PN Celaque	-88.65	14.5333	2055	Pérez-Consuegra et al. (2015, 2016); Matson et al. (2016)	-	No	Elevation was approximated based on the given coordinates.
156	Peromyscus salvadorensis	CM	113089	-	Preserved specimen + genetics	-	Lempira	Gracias	PN Celaque	-88.65	14.5333	2055	Pérez-Consuegra et al. (2015, 2016); Matson et al. (2016)	-	No	Elevation was approximated based on the given coordinates.
157	Peromyscus salvadorensis	CM	113090	KP284392: 87CeHO	Preserved specimen + genetics	-	Lempira	Gracias	PN Celaque	-88.65	14.5333	2055	Pérez-Consuegra et al. (2015, 2016); Matson et al. (2016)	-	No	Elevation was approximated based on the given coordinates.
158	Peromyscus salvadorensis	CM	113091	KP284393: 88CeHO	Preserved specimen + genetics	-	Lempira	Gracias	PN Celaque	-88.65	14.5333	2055	Pérez-Consuegra et al. (2015, 2016); Matson et al. (2016)	-	No	Elevation was approximated based on the given coordinates.
159	Peromyscus salvadorensis	CM	113092	-	Preserved specimen + genetics	-	Lempira	Lempira	PN Celaque	-88.65	14.5333	2055	Pérez-Consuegra et al. (2015, 2016); Matson et al. (2016)	-	No	Elevation was approximated based on the given coordinates.
161	Peromyscus salvadorensis	CM	113094	KP284392: 87CeHO	Preserved specimen + genetics	-	Lempira	Gracias	PN Celaque	-88.65	14.5333	2055	Pérez-Consuegra et al. (2015, 2016); Matson et al. (2016)	-	No	Elevation was approximated based on the given coordinates.
162	Peromyscus salvadorensis	CM	113095	KP284390: 85CeHO	Preserved specimen + genetics	-	Lempira	Gracias	PN Celaque	-88.65	14.5333	2055	Pérez-Consuegra et al. (2015, 2016); Matson et al. (2016)	-	No	Elevation was approximated based on the given coordinates.
163	Peromyscus salvadorensis	CM	113096	KP284391: 86CeHO	Preserved specimen + genetics	-	Lempira	Gracias	PN Celaque, Visitors Center	-88.63	14.55	1430	Pérez-Consuegra et al. (2015, 2016); Matson et al. (2016)	-	No	Elevation was approximated based on the given coordinates.
164	Peromyscus salvadorensis	CM	113097	-	Preserved specimen + genetics	-	Lempira	Gracias	PN Celaque, Visitors Center	-88.63	14.55	1430	Pérez-Consuegra et al. (2015, 2016); Matson et al. (2016)	-	No	Elevation was approximated based on the given coordinates.
165	Peromyscus salvadorensis	CM	113098	-	Preserved specimen + genetics	-	Lempira	Gracias	PN Celaque, Visitors Center	-88.63	14.55	1430	Pérez-Consuegra et al. (2015, 2016); Matson et al. (2016)	-	No	Elevation was approximated based on the given coordinates.
167	Peromyscus salvadorensis	CM	113100	-	Preserved specimen + genetics	-	Lempira	Gracias	PN Celaque, Visitors Center	-88.63	14.55	1430	Pérez-Consuegra et al. (2015, 2016); Matson et al. (2016)	-	No	Elevation was approximated based on the given coordinates.
170	Peromyscus salvadorensis	CM	113103	KP284391: 86CeHO	Preserved specimen + genetics	-	Lempira	Gracias	PN Celaque, Visitors Center	-88.63	14.55	1430	Pérez-Consuegra et al. (2015, 2016); Matson et al. (2016)	-	No	Elevation was approximated based on the given coordinates.
171	Peromyscus salvadorensis	CM	113104	-	Preserved specimen + genetics	-	Lempira	Gracias	PN Celaque, Visitors Center	-88.63	14.55	1430	Pérez-Consuegra et al. (2015, 2016); Matson et al. (2016)	-	No	Elevation was approximated based on the given coordinates.
173	Peromyscus salvadorensis	CM	113106	-	Preserved specimen + genetics	-	Lempira	Gracias	PN Celaque, Visitors Center	-88.63	14.55	1430	Pérez-Consuegra et al. (2015, 2016); Matson et al. (2016)	-	No	Elevation was approximated based on the given coordinates.
174	Peromyscus salvadorensis	CM	113107	-	Preserved specimen + genetics	-	Lempira	Gracias	PN Celaque, Visitors Center	-88.63	14.55	1430	Pérez-Consuegra et al. (2015, 2016); Matson et al. (2016)	-	No	Elevation was approximated based on the given coordinates.
175	Peromyscus salvadorensis	CM	113108	-	Preserved specimen + genetics	-	Lempira	Gracias	PN Celaque, Visitors Center	-88.63	14.55	1430	Pérez-Consuegra et al. (2015, 2016); Matson et al. (2016)	-	No	Elevation was approximated based on the given coordinates.
176	Peromyscus salvadorensis	CM	113109	-	Preserved specimen + genetics	-	Lempira	Gracias	PN Celaque, Visitors Center	-88.63	14.55	1430	Pérez-Consuegra et al. (2015, 2016); Matson et al. (2016)	-	No	Elevation was approximated based on the given coordinates.
177	Peromyscus salvadorensis	CM	113110	-	Preserved specimen + genetics	-	Lempira	Gracias	PN Celaque, Visitors Center	-88.63	14.55	1430	Pérez-Consuegra et al. (2015, 2016); Matson et al. (2016)	-	No	Elevation was approximated based on the given coordinates.
179	Peromyscus salvadorensis	CM	113693	-	Preserved specimen + genetics	-	Lempira	Gracias	PN Celaque, Visitors Center	-88.63	14.55	1430	Pérez-Consuegra et al. (2015, 2016)	-	No	Elevation was approximated based on the given coordinates.
180	Peromyscus salvadorensis	CM	118107	-	Preserved specimen + genetics	-	Lempira	Gracias	PN Celaque, Visitors Center	-88.63	14.55	1430	Pérez-Consuegra et al. (2016)	-	No	Elevation was approximated based on the given coordinates.
181	Peromyscus salvadorensis	CM	118685	-	Preserved specimen + genetics	-	Lempira	Gracias	PN Celaque, Visitors Center	-88.63	14.55	1430	Pérez-Consuegra et al. (2016)	-	No	Elevation was approximated based on the given coordinates.
182	Peromyscus salvadorensis	CM	118686	-	Preserved specimen + genetics	-	Lempira	Gracias	PN Celaque, Visitors Center	-88.63	14.55	1430	Pérez-Consuegra et al. (2016)	-	No	Elevation was approximated based on the given coordinates.
183	Peromyscus salvadorensis	CM	118689	-	Preserved specimen + genetics	-	Lempira	Gracias	PN Celaque, Visitors Center	-88.63	14.55	1430	Pérez-Consuegra et al. (2016)	-	No	Elevation was approximated based on the given coordinates.
184	Peromyscus salvadorensis	CM	118690	-	Preserved specimen + genetics	-	Lempira	Gracias	PN Celaque, Visitors Center	-88.63	14.55	1430	Pérez-Consuegra et al. (2016)	-	No	Elevation was approximated based on the given coordinates.
185	Peromyscus salvadorensis	CM	118692	-	Preserved specimen + genetics	-	Lempira	Gracias	PN Celaque, Visitors Center	-88.63	14.55	1430	Pérez-Consuegra et al. (2016)	-	No	Elevation was approximated based on the given coordinates.
186	Peromyscus salvadorensis	CM	118694	-	Preserved specimen + genetics	-	Lempira	Gracias	PN Celaque, Visitors Center	-88.63	14.55	1430	Pérez-Consuegra et al. (2016)	-	No	Elevation was approximated based on the given coordinates.
187	Peromyscus salvadorensis	CM	118695	-	Preserved specimen + genetics	-	Lempira	Gracias	PN Celaque, Visitors Center	-88.63	14.55	1430	Pérez-Consuegra et al. (2016)	-	No	Elevation was approximated based on the given coordinates.
188	Peromyscus salvadorensis	CM	118699	-	Preserved specimen + genetics	-	Lempira	Gracias	PN Celaque, Visitors Center	-88.63	14.55	1430	Pérez-Consuegra et al. (2016)	-	No	Elevation was approximated based on the given coordinates.
189	Peromyscus salvadorensis	CM	118702	-	Preserved specimen + genetics	-	Lempira	Gracias	PN Celaque, Visitors Center	-88.63	14.55	1430	Pérez-Consuegra et al. (2016)	-	No	Elevation was approximated based on the given coordinates.
190	Peromyscus salvadorensis	CM	118703	-	Preserved specimen + genetics	-	Lempira	Gracias	PN Celaque, Visitors Center	-88.63	14.55	1430	Pérez-Consuegra et al. (2016)	-	No	Elevation was approximated based on the given coordinates.
191	Peromyscus salvadorensis	CM	118704	-	Preserved specimen + genetics	-	Lempira	Gracias	PN Celaque, Visitors Center	-88.63	14.55	1430	Pérez-Consuegra et al. (2016)	-	No	Elevation was approximated based on the given coordinates.
192	Peromyscus salvadorensis	CM	118705	-	Preserved specimen + genetics	-	Lempira	Gracias	PN Celaque, Visitors Center	-88.63	14.55	1430	Pérez-Consuegra et al. (2016)	-	No	Elevation was approximated based on the given coordinates.
193	Peromyscus salvadorensis	CM	118706	-	Preserved specimen + genetics	-	Lempira	Gracias	PN Celaque, Visitors Center	-88.63	14.55	1430	Pérez-Consuegra et al. (2016)	-	No	Elevation was approximated based on the given coordinates.
194	Peromyscus salvadorensis	CM	118708	-	Preserved specimen + genetics	-	Lempira	Gracias	PN Celaque, Visitors Center	-88.63	14.55	1430	Pérez-Consuegra et al. (2016)	-	No	Elevation was approximated based on the given coordinates.
195	Peromyscus salvadorensis	CM	118709	-	Preserved specimen + genetics	-	Lempira	Gracias	PN Celaque, Visitors Center	-88.63	14.55	1430	Pérez-Consuegra et al. (2016)	-	No	Elevation was approximated based on the given coordinates.
196	Peromyscus salvadorensis	CM	118710	-	Preserved specimen + genetics	-	Lempira	Gracias	PN Celaque, Visitors Center	-88.63	14.55	1430	Pérez-Consuegra et al. (2016)	-	No	Elevation was approximated based on the given coordinates.
197	Peromyscus salvadorensis	CM	118711	-	Preserved specimen + genetics	-	Lempira	Gracias	PN Celaque, Visitors Center	-88.63	14.55	1430	Pérez-Consuegra et al. (2016)	-	No	Elevation was approximated based on the given coordinates.
198	Peromyscus salvadorensis	CM	118712	-	Preserved specimen + genetics	-	Lempira	Gracias	PN Celaque, Visitors Center	-88.63	14.55	1430	Pérez-Consuegra et al. (2016)	-	No	Elevation was approximated based on the given coordinates.
199	Peromyscus salvadorensis	CM	118713	-	Preserved specimen + genetics	-	Lempira	Gracias	PN Celaque, Visitors Center	-88.63	14.55	1430	Pérez-Consuegra et al. (2016)	-	No	Elevation was approximated based on the given coordinates.
200	Peromyscus salvadorensis	CM	118714	-	Preserved specimen + genetics	-	Lempira	Gracias	PN Celaque, Visitors Center	-88.63	14.55	1430	Pérez-Consuegra et al. (2016)	-	No	Elevation was approximated based on the given coordinates.
201	Peromyscus salvadorensis	CM	120032	-	Preserved specimen + genetics	-	Lempira	Gracias	PN Celaque Naranjo Camping station	-88.6666	14.5333	2260	Pérez-Consuegra et al. (2016)	-	No	Elevation was approximated based on the given coordinates.
202	Peromyscus salvadorensis	CM	120033	-	Preserved specimen + genetics	-	Lempira	Gracias	PN Celaque Naranjo Camping station	-88.6666	14.5333	2260	Pérez-Consuegra et al. (2016)	-	No	Elevation was approximated based on the given coordinates.
203	Peromyscus salvadorensis	CM	120089	-	Preserved specimen + genetics	-	Lempira	Gracias	PN Celaque	-88.65	14.5333	2055	Pérez-Consuegra et al. (2016)	-	No	Elevation was approximated based on the given coordinates.
5	Peromyscus beatae	TCWC	52288	AF131914	Preserved specimen	1987	Francisco Morazán	Distrito Central	El Hatillo	-87.0494	14.2761	700	GBIF.org (2023); Bradley et al. (1987, 2000, 2007, 2014, 2017)	Bradley et al.	Yes	Coordinates were approximated based on the verbatim of the locality.
30	Peromyscus beatae	USNM	565497	-	Preserved specimen	1987	Lempira		Mejicapa, Santa Rosa, 48 Km SE	-88.5607	14.163	1493	GBIF.org (2023)	R. Mclean & S. Ubico	Yes	Coordinates were approximated based on the verbatim of the locality.
31	Peromyscus beatae	USNM	565490	-	Preserved specimen	1987	Lempira		Mejicapa, Santa Rosa, 48 Km SE	-88.5607	14.163	1493	GBIF.org (2023)	R. Mclean & S. Ubico	Yes	Coordinates were approximated based on the verbatim of the locality.
32	Peromyscus beatae	USNM	565498	-	Preserved specimen	1987	Lempira		Mejicapa, Santa Rosa, 48 Km SE	-88.5607	14.163	1493	GBIF.org (2023)	R. Mclean & S. Ubico	Yes	Coordinates were approximated based on the verbatim of the locality.
33	Peromyscus beatae	CM	113070	-	Preserved specimen		Lempira	Gracias	Cerro Celaque	-88.6801	14.5339	2850	Matson et al. (2016)	-	Yes	Coordinates were approximated based on the verbatim of the locality.
130	Peromyscus nicaraguae	TTU	83698	KX998948	Preserved specimen + genetica	-	Francisco Morazán	Distrito Central	La Tigra National Park	-87.1167	14.205	1914	GBIF.org (2023); Bradley et al. (2016)	Bradley et al.	Yes	Coordinates were approximated based on the verbatim of the locality.
131	Peromyscus nicaraguae	TTU	83708	KX998963	Preserved specimen + genetica	-	Francisco Morazán	Distrito Central	La Tigra National Park	-87.1167	14.205	1914	GBIF.org (2023); Bradley et al. (2016)	Bradley et al.	Yes	Coordinates were approximated based on the verbatim of the locality.
132	Peromyscus nicaraguae	TTU	83731	KX998932	Preserved specimen + genetica	-	Francisco Morazán	Distrito Central	La Tigra National Park	-87.1167	14.205	1914	GBIF.org (2023); Bradley et al. (2016)	Bradley et al.	Yes	Coordinates were approximated based on the verbatim of the locality.
133	Peromyscus nicaraguae	TTU	104186	KX998935	Preserved specimen + genetica	-	Colón	Trujillo	Capiro y Calentura National Park	-85.9408	15.8744	600	GBIF.org (2023); Bradley et al. (2016)	Bradley et al.	Yes	Coordinates were approximated based on the verbatim of the locality.
134	Peromyscus nicaraguae	TTU	104357	KX998934	Preserved specimen + genetica	-	Comayagua		Cerro Azúl Meámbar National Park	-87.8758	14.8653	1008	GBIF.org (2023); Bradley et al. (2016)	Bradley et al.	Yes	Coordinates were approximated based on the verbatim of the locality.
205	Peromyscus stirtoni	AMNH	M-126934	-	Preserved specimen	1937	Francisco Morazan		El Zapote	-87.1836	13.8153	882	GBIF.org (2023)	C. F. Underwood	Yes	Coordinates were approximated based on the verbatim of the locality.
206	Peromyscus stirtoni	AMNH	M-126349	-	Preserved specimen	1937	Francisco Morazan		La Piedra De Jesus	-87.2633	13.7764	900	GBIF.org (2023)	C. F. Underwood	Yes	Coordinates were approximated based on the verbatim of the locality.
207	Peromyscus stirtoni	AMNH	M-126348	-	Preserved specimen	1937	Francisco Morazan		La Piedra De Jesus	-87.2633	13.7764	900	GBIF.org (2023)	C. F. Underwood	Yes	Coordinates were approximated based on the verbatim of the locality.
208	Peromyscus stirtoni	AMNH	M-126347	-	Preserved specimen	1937	Francisco Morazan		La Piedra De Jesus	-87.2633	13.7764	900	GBIF.org (2023)	C. F. Underwood	Yes	Coordinates were approximated based on the verbatim of the locality.
209	Peromyscus stirtoni	AMNH	M-126346	-	Preserved specimen	1937	Francisco Morazan		La Piedra De Jesus	-87.2633	13.7764	900	GBIF.org (2023)	C. F. Underwood	Yes	Coordinates were approximated based on the verbatim of the locality.
210	Peromyscus stirtoni	AMNH	M-126345	-	Preserved specimen	1937	Francisco Morazan		La Piedra De Jesus	-87.2633	13.7764	900	GBIF.org (2023)	C. F. Underwood	Yes	Coordinates were approximated based on the verbatim of the locality.
211	Peromyscus stirtoni	AMNH	M-126933	-	Preserved specimen	1937	Francisco Morazan		La Piedra De Jesus	-87.2633	13.7764	900	GBIF.org (2023)	C. F. Underwood	Yes	Coordinates were approximated based on the verbatim of the locality.
212	Peromyscus stirtoni	AMNH	M-126932	-	Preserved specimen	1937	Francisco Morazan		La Piedra De Jesus	-87.2633	13.7764	900	GBIF.org (2023)	C. F. Underwood	Yes	Coordinates were approximated based on the verbatim of the locality.
213	Peromyscus stirtoni	AMNH	M-126740	-	Preserved specimen	1937	Francisco Morazan		La Piedra de Jesus	-87.2633	13.7764	900	GBIF.org (2023)	C. F. Underwood	Yes	Coordinates were approximated based on the verbatim of the locality.
214	Peromyscus stirtoni	AMNH	M-126739	-	Preserved specimen	1937	Francisco Morazan		La Piedra de Jesus	-87.2633	13.7764	900	GBIF.org (2023)	C. F. Underwood	Yes	Coordinates were approximated based on the verbatim of the locality.
215	Peromyscus stirtoni	AMNH	M-126738	-	Preserved specimen	1937	Francisco Morazan		La Piedra de Jesus	-87.2633	13.7764	900	GBIF.org (2023)	C. F. Underwood	Yes	Coordinates were approximated based on the verbatim of the locality.
216	Peromyscus stirtoni	AMNH	M-126720	-	Preserved specimen	1937	Francisco Morazan		La Piedra de Jesus	-87.2633	13.7764	900	GBIF.org (2023)	C. F. Underwood	Yes	Coordinates were approximated based on the verbatim of the locality.
217	Peromyscus stirtoni	AMNH	M-126952	-	Preserved specimen	1937	Francisco Morazan		La Piedra de Jesus	-87.2633	13.7764	900	GBIF.org (2023)	C. F. Underwood	Yes	Coordinates were approximated based on the verbatim of the locality.
218	Peromyscus stirtoni	AMNH	M-126951	-	Preserved specimen	1937	Francisco Morazan		La Piedra de Jesus	-87.2633	13.7764	900	GBIF.org (2023)	C. F. Underwood	Yes	Coordinates were approximated based on the verbatim of the locality.
219	Peromyscus stirtoni	AMNH	M-126950	-	Preserved specimen	1937	Francisco Morazan		La Piedra de Jesus	-87.2633	13.7764	900	GBIF.org (2023)	C. F. Underwood	Yes	Coordinates were approximated based on the verbatim of the locality.
220	Peromyscus stirtoni	AMNH	M-126949	-	Preserved specimen	1937	Francisco Morazan		La Piedra de Jesus	-87.2633	13.7764	900	GBIF.org (2023)	C. F. Underwood	Yes	Coordinates were approximated based on the verbatim of the locality.
221	Peromyscus stirtoni	AMNH	M-126948	-	Preserved specimen	1937	Francisco Morazan		La Piedra de Jesus	-87.2633	13.7764	900	GBIF.org (2023)	C. F. Underwood	Yes	Coordinates were approximated based on the verbatim of the locality.
222	Peromyscus stirtoni	AMNH	M-126947	-	Preserved specimen	1937	Francisco Morazan		La Piedra de Jesus	-87.2633	13.7764	900	GBIF.org (2023)	C. F. Underwood	Yes	Coordinates were approximated based on the verbatim of the locality.
224	Peromyscus stirtoni	USNM	565255	-	Preserved specimen	1984	El Paraiso		Bocuire, Orocuina, 10 Km NE; Caserio Hato Viejo	-87.0289	13.5353	720	GBIF.org (2023)	Mclean R. G. & S. Ubico	Yes	Coordinates were approximated based on the verbatim of the locality.
225	Peromyscus stirtoni	USNM	565249	-	Preserved specimen	1983	El Paraiso		Bocuire, Orocuina, 10 Km NE; Caserio Hato Viejo	-87.0289	13.5353	720	GBIF.org (2023)	Mclean R. G. & S. Ubico	Yes	Coordinates were approximated based on the verbatim of the locality.
226	Peromyscus stirtoni	USNM	565254	-	Preserved specimen	1984	El Paraiso		Bocuire, Orocuina, 10 Km NE; Caserio Hato Viejo	-87.0289	13.5353	720	GBIF.org (2023)	Mclean R. G. & S. Ubico	Yes	Coordinates were approximated based on the verbatim of the locality.
227	Peromyscus stirtoni	USNM	565257	-	Preserved specimen	1984	El Paraiso		Bocuire, Orocuina, 10 Km NE; Caserio Hato Viejo	-87.0289	13.5353	720	GBIF.org (2023)	Mclean R. G. & S. Ubico	Yes	Coordinates were approximated based on the verbatim of the locality.
228	Peromyscus stirtoni	USNM	565261	-	Preserved specimen	1984	El Paraiso		Bocuire, Orocuina, 10 Km NE; Caserio Hato Viejo	-87.0289	13.5353	720	GBIF.org (2023)	Mclean R. G. & S. Ubico	Yes	Coordinates were approximated based on the verbatim of the locality.
229	Peromyscus stirtoni	USNM	565258	-	Preserved specimen	1984	El Paraiso		Bocuire, Orocuina, 10 Km NE; Caserio Hato Viejo	-87.0289	13.5353	720	GBIF.org (2023)	Mclean R. G. & S. Ubico	Yes	Coordinates were approximated based on the verbatim of the locality.
230	Peromyscus stirtoni	USNM	565248	-	Preserved specimen	1983	El Paraiso		Bocuire, Orocuina, 10 Km NE; Caserio Hato Viejo	-87.0289	13.5353	720	GBIF.org (2023)	Mclean R. G. & S. Ubico	Yes	Coordinates were approximated based on the verbatim of the locality.
231	Peromyscus stirtoni	USNM	565260	-	Preserved specimen	1984	El Paraiso		Bocuire, Orocuina, 10 Km NE; Caserio Hato Viejo	-87.0289	13.5353	720	GBIF.org (2023)	Mclean R. G. & S. Ubico	Yes	Coordinates were approximated based on the verbatim of the locality.
232	Peromyscus stirtoni	USNM	565247	-	Preserved specimen	1983	El Paraiso		Bocuire, Orocuina, 10 Km NE; Caserio Hato Viejo	-87.0289	13.5353	720	GBIF.org (2023)	Mclean R. G. & S. Ubico	Yes	Coordinates were approximated based on the verbatim of the locality.
233	Peromyscus stirtoni	USNM	565259	-	Preserved specimen	1984	El Paraiso		Bocuire, Orocuina, 10 Km NE; Caserio Hato Viejo	-87.0289	13.5353	720	GBIF.org (2023)	Mclean R. G. & S. Ubico	Yes	Coordinates were approximated based on the verbatim of the locality.
234	Peromyscus stirtoni	USNM	565256	-	Preserved specimen	1984	El Paraiso		Bocuire, Orocuina, 10 Km NE; Caserio Hato Viejo	-87.0289	13.5353	720	GBIF.org (2023)	Mclean R. G. & S. Ubico	Yes	Coordinates were approximated based on the verbatim of the locality.
235	Peromyscus stirtoni	USNM	565262	-	Preserved specimen	1984	El Paraiso		Bocuire, Orocuina, 10 Km NE; Caserio Hato Viejo	-87.0289	13.5353	720	GBIF.org (2023)	Mclean R. G. & S. Ubico	Yes	Coordinates were approximated based on the verbatim of the locality.
236	Peromyscus stirtoni	USNM	565250	-	Preserved specimen	1983	El Paraiso		Bocuire, Orocuina, 10 Km NE; Caserio Hato Viejo	-87.0289	13.5353	720	GBIF.org (2023)	Mclean R. G. & S. Ubico	Yes	Coordinates were approximated based on the verbatim of the locality.
237	Peromyscus stirtoni	USNM	565253	-	Preserved specimen	1983	El Paraiso		Bocuire, Orocuina, 10 Km NE; Caserio Hato Viejo	-87.0289	13.5353	720	GBIF.org (2023)	Mclean R. G. & S. Ubico	Yes	Coordinates were approximated based on the verbatim of the locality.
238	Peromyscus stirtoni	USNM	565252	-	Preserved specimen	1983	El Paraiso		Bocuire, Orocuina, 10 Km NE; Caserio Hato Viejo	-87.0289	13.5353	720	GBIF.org (2023)	Mclean R. G. & S. Ubico	Yes	Coordinates were approximated based on the verbatim of the locality.
239	Peromyscus stirtoni	USNM	565251	-	Preserved specimen	1983	El Paraiso		Bocuire, Orocuina, 10 Km NE; Caserio Hato Viejo	-87.0289	13.5353	720	GBIF.org (2023)	Mclean R. G. & S. Ubico	Yes	Coordinates were approximated based on the verbatim of the locality.
240	Peromyscus stirtoni	USNM	565246	-	Preserved specimen	1983	El Paraiso		Capulin, Soledad, 2-3 Km NE	-87.1024	13.5983	667	GBIF.org (2023)	Mclean R. G. & S. Ubico	Yes	Coordinates were approximated based on the verbatim of the locality.
241	Peromyscus stirtoni	USNM	565245	-	Preserved specimen	1984	El Paraiso		La Paz, Soledad, 4-5 Km NE	-87.0832	13.6003	602	GBIF.org (2023)	Mclean R. G. & S. Ubico	Yes	Coordinates were approximated based on the verbatim of the locality.
242	Peromyscus stirtoni	USNM	565240	-	Preserved specimen	1983	El Paraiso		La Paz, Soledad, 4-5 Km NE	-87.0832	13.6003	602	GBIF.org (2023)	Mclean R. G. & S. Ubico	Yes	Coordinates were approximated based on the verbatim of the locality.
243	Peromyscus stirtoni	USNM	565238	-	Preserved specimen	1983	El Paraiso		La Paz, Soledad, 4-5 Km NE	-87.0832	13.6003	602	GBIF.org (2023)	Mclean R. G. & S. Ubico	Yes	Coordinates were approximated based on the verbatim of the locality.
244	Peromyscus stirtoni	USNM	565244	-	Preserved specimen	1984	El Paraiso		La Paz, Soledad, 4-5 Km NE	-87.0832	13.6003	602	GBIF.org (2023)	Mclean R. G. & S. Ubico	Yes	Coordinates were approximated based on the verbatim of the locality.
245	Peromyscus stirtoni	USNM	565241	-	Preserved specimen	1983	El Paraiso		La Paz, Soledad, 4-5 Km NE	-87.0832	13.6003	602	GBIF.org (2023)	Mclean R. G. & S. Ubico	Yes	Coordinates were approximated based on the verbatim of the locality.
246	Peromyscus stirtoni	USNM	565242	-	Preserved specimen	1984	El Paraiso		La Paz, Soledad, 4-5 Km NE	-87.0832	13.6003	602	GBIF.org (2023)	Mclean R. G. & S. Ubico	Yes	Coordinates were approximated based on the verbatim of the locality.
247	Peromyscus stirtoni	USNM	565237	-	Preserved specimen	1983	El Paraiso		La Paz, Soledad, 4-5 Km NE	-87.0832	13.6003	602	GBIF.org (2023)	Mclean R. G. & S. Ubico	Yes	Coordinates were approximated based on the verbatim of the locality.
248	Peromyscus stirtoni	USNM	565243	-	Preserved specimen	1984	El Paraiso		La Paz, Soledad, 4-5 Km NE	-87.0832	13.6003	602	GBIF.org (2023)	Mclean R. G. & S. Ubico	Yes	Coordinates were approximated based on the verbatim of the locality.
249	Peromyscus stirtoni	USNM	565239	-	Preserved specimen	1983	El Paraiso		La Paz, Soledad, 4-5 Km NE	-87.0832	13.6003	602	GBIF.org (2023)	Mclean R. G. & S. Ubico	Yes	Coordinates were approximated based on the verbatim of the locality.
250	Peromyscus stirtoni	USNM	565263	-	Preserved specimen	1983	Valle Del Cauca		Las Mesas, Nacaome, 10 Km N	-87.7094	13.6497	200	GBIF.org (2023)	Mclean R. G. & S. Ubico	Yes	Coordinates were approximated based on the verbatim of the locality.
251	Peromyscus stirtoni	USNM	565266	-	Preserved specimen	1984	Valle Del Cauca		Mapachin, Nacaome, 13-14 Km NE	-87.3403	13.6731	221	GBIF.org (2023)	Mclean R. G. & S. Ubico	Yes	Coordinates were approximated based on the verbatim of the locality.
252	Peromyscus stirtoni	USNM	565267	-	Preserved specimen	1984	Valle Del Cauca		Mapachin, Nacaome, 13-14 Km NE	-87.3403	13.6731	221	GBIF.org (2023)	Mclean R. G. & S. Ubico	Yes	Coordinates were approximated based on the verbatim of the locality.
253	Peromyscus stirtoni	USNM	565265	-	Preserved specimen	1984	Valle Del Cauca		Mapachin, Nacaome, 13-14 Km NE	-87.3403	13.6731	221	GBIF.org (2023)	Mclean R. G. & S. Ubico	Yes	Coordinates were approximated based on the verbatim of the locality.
254	Peromyscus stirtoni	USNM	565264	-	Preserved specimen	1984	Valle Del Cauca		Mapachin, Nacaome, 13-14 Km NE	-87.3403	13.6731	221	GBIF.org (2023)	Mclean R. G. & S. Ubico	Yes	Coordinates were approximated based on the verbatim of the locality.
14	Peromyscus beatae	TCWC	18477	-	Preserved specimen	1966	Francisco Morazán	Distrito Central	10 mi SE Tegucigalpa, 1580 m	-87.0353	14.0652	1100	GBIF.org (2023)	Davis, W.B.	Yes	The GBIF coordinate did not match with the description of the locality. The coordinate was approximated according to the locality.
15	Peromyscus beatae	TCWC	18476	-	Preserved specimen	1966	Francisco Morazán	Distrito Central	10 mi SE Tegucigalpa, 1580 m	-87.0353	14.0652	1100	GBIF.org (2023)	Davis, W.B.	Yes	The GBIF coordinate did not match with the description of the locality. The coordinate was approximated according to the locality.
16	Peromyscus beatae	TCWC	52289	-	Preserved specimen	1983	Francisco Morazán		2 mi NE El Hatillo	-87.1124	14.1678	1500	GBIF.org (2023)	Bradley, R.D. et al	No	The GBIF coordinate did not match with the description of the locality. The coordinate was approximated according to the locality.
17	Peromyscus beatae	TCWC	52288	-	Preserved specimen	1983	Francisco Morazán		2 mi NE El Hatillo	-87.1124	14.1678	1500	GBIF.org (2023); Bradley et al. (2000, 2007, 2017; 2022)	Bradley, R.D. et al	No	The GBIF coordinate did not match with the description of the locality. The coordinate was approximated according to the locality.
18	Peromyscus beatae	TCWC	52287	-	Preserved specimen	1983	Francisco Morazán		2 mi NE El Hatillo	-87.1124	14.1678	1500	GBIF.org (2023)	Bradley, R.D. et al	No	The GBIF coordinate did not match with the description of the locality. The coordinate was approximated according to the locality.
19	Peromyscus beatae	TCWC	52286	-	Preserved specimen	1983	Francisco Morazán		2 mi NE El Hatillo	-87.1124	14.1678	1500	GBIF.org (2023)	Bradley, R.D. et al	No	The GBIF coordinate did not match with the description of the locality. The coordinate was approximated according to the locality.
20	Peromyscus beatae	TCWC	52285	-	Preserved specimen	1983	Francisco Morazán		2 mi NE El Hatillo	-87.1124	14.1678	1500	GBIF.org (2023)	Bradley, R.D. et al	No	The GBIF coordinate did not match with the description of the locality. The coordinate was approximated according to the locality.
21	Peromyscus beatae	TCWC	52284	-	Preserved specimen	1983	Francisco Morazán		2 mi NE El Hatillo	-87.1124	14.1678	1500	GBIF.org (2023)	Bradley, R.D. et al	No	The GBIF coordinate did not match with the description of the locality. The coordinate was approximated according to the locality.
22	Peromyscus beatae	TCWC	52282	-	Preserved specimen	1983	Francisco Morazán		2 mi NE El Hatillo	-87.1124	14.1678	1500	GBIF.org (2023)	Bradley, R.D. et al	No	The GBIF coordinate did not match with the description of the locality. The coordinate was approximated according to the locality.
23	Peromyscus beatae	TCWC	52281	-	Preserved specimen	1983	Francisco Morazán		2 mi NE El Hatillo	-87.1124	14.1678	1500	GBIF.org (2023)	Bradley, R.D. et al	No	The GBIF coordinate did not match with the description of the locality. The coordinate was approximated according to the locality.
24	Peromyscus beatae	TCWC	52280	-	Preserved specimen	1983	Francisco Morazán		2 mi NE El Hatillo	-87.1124	14.1678	1500	GBIF.org (2023)	Bradley, R.D. et al	No	The GBIF coordinate did not match with the description of the locality. The coordinate was approximated according to the locality.
25	Peromyscus beatae	TCWC	52279	-	Preserved specimen	1983	Francisco Morazán		2 mi NE El Hatillo	-87.1124	14.1678	1500	GBIF.org (2023)	Bradley, R.D. et al	No	The GBIF coordinate did not match with the description of the locality. The coordinate was approximated according to the locality.
26	Peromyscus beatae	TCWC	52278	-	Preserved specimen	1983	Francisco Morazán		2 mi NE El Hatillo	-87.1124	14.1678	1500	GBIF.org (2023)	Bradley, R.D. et al	No	The GBIF coordinate did not match with the description of the locality. The coordinate was approximated according to the locality.
27	Peromyscus beatae	TCWC	52277	-	Preserved specimen	1983	Francisco Morazán		2 mi NE El Hatillo	-87.1124	14.1678	1500	GBIF.org (2023)	Bradley, R.D. et al	No	The GBIF coordinate did not match with the description of the locality. The coordinate was approximated according to the locality.
6	Peromyscus beatae	TCWC	18485	-	Preserved specimen	1966	Francisco Morazán	Distrito Central	10 mi SE Tegucigalpa, 1580 m	-87.0353	14.0652	1100	GBIF.org (2023)	Davis, W.B.	Yes	The GBIF coordinate did not match with the description of the locality. The coordinate was approximated according to the locality.
7	Peromyscus beatae	TCWC	18484	-	Preserved specimen	1966	Francisco Morazán	Distrito Central	10 mi SE Tegucigalpa, 1580 m	-87.0353	14.0652	1100	GBIF.org (2023)	Davis, W.B.	Yes	The GBIF coordinate did not match with the description of the locality. The coordinate was approximated according to the locality.
8	Peromyscus beatae	TCWC	18483	-	Preserved specimen	1966	Francisco Morazán	Distrito Central	10 mi SE Tegucigalpa, 1580 m	-87.0353	14.0652	1100	GBIF.org (2023)	Davis, W.B.	Yes	The GBIF coordinate did not match with the description of the locality. The coordinate was approximated according to the locality.
9	Peromyscus beatae	TCWC	18482	-	Preserved specimen	1966	Francisco Morazán	Distrito Central	10 mi SE Tegucigalpa, 1580 m	-87.0353	14.0652	1100	GBIF.org (2023)	Davis, W.B.	Yes	The GBIF coordinate did not match with the description of the locality. The coordinate was approximated according to the locality.
10	Peromyscus beatae	TCWC	18481	-	Preserved specimen	1966	Francisco Morazán	Distrito Central	10 mi SE Tegucigalpa, 1580 m	-87.0353	14.0652	1100	GBIF.org (2023)	Davis, W.B.	Yes	The GBIF coordinate did not match with the description of the locality. The coordinate was approximated according to the locality.
11	Peromyscus beatae	TCWC	18480	-	Preserved specimen	1966	Francisco Morazán	Distrito Central	10 mi SE Tegucigalpa, 1580 m	-87.0353	14.0652	1100	GBIF.org (2023)	Davis, W.B.	Yes	The GBIF coordinate did not match with the description of the locality. The coordinate was approximated according to the locality.
12	Peromyscus beatae	TCWC	18479	-	Preserved specimen	1966	Francisco Morazán	Distrito Central	10 mi SE Tegucigalpa, 1580 m	-87.0353	14.0652	1100	GBIF.org (2023)	Davis, W.B.	Yes	The GBIF coordinate did not match with the description of the locality. The coordinate was approximated according to the locality.
13	Peromyscus beatae	TCWC	18478	-	Preserved specimen	1966	Francisco Morazán	Distrito Central	10 mi SE Tegucigalpa, 1580 m	-87.0353	14.0652	1100	GBIF.org (2023)	Davis, W.B.	Yes	The GBIF coordinate did not match with the description of the locality. The coordinate was approximated according to the locality.
45	Peromyscus nicaraguae	CM	113114	-	Preserved specimen	-	Olancho		Sierra de Agalta	-85.9569	14.9936	1380	Matson et al.(2016)	-	No	The location corresponding to La Pichucha trail in Sierra de Agalta National Park was used.
46	Peromyscus nicaraguae	CM	113115	-	Preserved specimen	-	Olancho		Sierra de Agalta	-85.9569	14.9936	1380	Matson et al.(2016)	-	No	The location corresponding to La Pichucha trail in Sierra de Agalta National Park was used.
51	Peromyscus nicaraguae	CM	113120	-	Preserved specimen	-	Olancho		Sierra de Agalta	-85.9569	14.9936	1380	Matson et al.(2016)	-	No	The location corresponding to La Pichucha trail in Sierra de Agalta National Park was used.
52	Peromyscus nicaraguae	CM	113121	-	Preserved specimen	-	Olancho		Sierra de Agalta	-85.9569	14.9936	1380	Matson et al.(2016)	-	No	The location corresponding to La Pichucha trail in Sierra de Agalta National Park was used.
55	Peromyscus nicaraguae	CM	113124	-	Preserved specimen	-	Olancho		Sierra de Agalta	-85.9569	14.9936	1380	Matson et al.(2016)	-	No	The location corresponding to La Pichucha trail in Sierra de Agalta National Park was used.
56	Peromyscus nicaraguae	CM	113125	-	Preserved specimen	-	Olancho		Sierra de Agalta	-85.9569	14.9936	1380	Matson et al.(2016)	-	No	The location corresponding to La Pichucha trail in Sierra de Agalta National Park was used.
57	Peromyscus nicaraguae	CM	113126	-	Preserved specimen	-	Olancho		Sierra de Agalta	-85.9569	14.9936	1380	Matson et al.(2016)	-	No	The location corresponding to La Pichucha trail in Sierra de Agalta National Park was used.
58	Peromyscus nicaraguae	CM	113127	-	Preserved specimen	-	Olancho		Sierra de Agalta	-85.9569	14.9936	1380	Matson et al.(2016)	-	No	The location corresponding to La Pichucha trail in Sierra de Agalta National Park was used.
59	Peromyscus nicaraguae	CM	113128	-	Preserved specimen	-	Olancho		Sierra de Agalta	-85.9569	14.9936	1380	Matson et al.(2016)	-	No	The location corresponding to La Pichucha trail in Sierra de Agalta National Park was used.
60	Peromyscus nicaraguae	CM	113129	-	Preserved specimen	-	Olancho		Sierra de Agalta	-85.9569	14.9936	1380	Matson et al.(2016)	-	No	The location corresponding to La Pichucha trail in Sierra de Agalta National Park was used.
61	Peromyscus nicaraguae	CM	113130	-	Preserved specimen	-	Olancho		Sierra de Agalta	-85.9175	14.9747	1750	Matson et al.(2016)	-	No	The location corresponding to La Pichucha trail in Sierra de Agalta National Park was used.
62	Peromyscus nicaraguae	CM	113131	-	Preserved specimen	-	Olancho		Sierra de Agalta	-85.9175	14.9747	1750	Matson et al.(2016)	-	No	The location corresponding to La Pichucha trail in Sierra de Agalta National Park was used.
63	Peromyscus nicaraguae	CM	113132	-	Preserved specimen	-	Olancho		Sierra de Agalta	-85.9175	14.9747	1750	Matson et al.(2016)	-	No	The location corresponding to La Pichucha trail in Sierra de Agalta National Park was used.
65	Peromyscus nicaraguae	CM	113134	-	Preserved specimen	-	Olancho		Sierra de Agalta	-85.9175	14.9747	1750	Matson et al.(2016)	-	No	The location corresponding to La Pichucha trail in Sierra de Agalta National Park was used.
67	Peromyscus nicaraguae	CM	113136	-	Preserved specimen	-	Olancho		Sierra de Agalta	-85.9175	14.9747	1750	Matson et al.(2016)	-	No	The location corresponding to La Pichucha trail in Sierra de Agalta National Park was used.
69	Peromyscus nicaraguae	CM	113138	-	Preserved specimen	-	Olancho		Sierra de Agalta	-85.9175	14.9747	1750	Matson et al.(2016)	-	No	The location corresponding to La Pichucha trail in Sierra de Agalta National Park was used.
70	Peromyscus nicaraguae	CM	113139	-	Preserved specimen	-	Olancho		Sierra de Agalta	-85.9175	14.9747	1750	Matson et al.(2016)	-	No	The location corresponding to La Pichucha trail in Sierra de Agalta National Park was used.
71	Peromyscus nicaraguae	CM	113140	-	Preserved specimen	-	Olancho		Sierra de Agalta	-85.9175	14.9747	1750	Matson et al.(2016)	-	No	The location corresponding to La Pichucha trail in Sierra de Agalta National Park was used.
74	Peromyscus nicaraguae	CM	113143	-	Preserved specimen	-	Olancho		Sierra de Agalta	-85.9175	14.9747	1750	Matson et al.(2016)	-	No	The location corresponding to La Pichucha trail in Sierra de Agalta National Park was used.
77	Peromyscus nicaraguae	CM	113146	-	Preserved specimen	-	Olancho		Sierra de Agalta	-85.9175	14.9747	1750	Matson et al.(2016)	-	No	The location corresponding to La Pichucha trail in Sierra de Agalta National Park was used.
78	Peromyscus nicaraguae	CM	113147	-	Preserved specimen	-	Olancho		Sierra de Agalta	-85.9175	14.9747	1750	Matson et al.(2016)	-	No	The location corresponding to La Pichucha trail in Sierra de Agalta National Park was used.
82	Peromyscus nicaraguae	CM	113151	-	Preserved specimen	-	Olancho		Sierra de Agalta	-85.9175	14.9747	1750	Matson et al.(2016)	-	No	The location corresponding to La Pichucha trail in Sierra de Agalta National Park was used.
83	Peromyscus nicaraguae	CM	113152	-	Preserved specimen	-	Olancho		Sierra de Agalta	-85.9175	14.9747	1750	Matson et al.(2016)	-	No	The location corresponding to La Pichucha trail in Sierra de Agalta National Park was used.
84	Peromyscus nicaraguae	CM	113153	-	Preserved specimen	-	Olancho		Sierra de Agalta	-85.9175	14.9747	1750	Matson et al.(2016)	-	No	The location corresponding to La Pichucha trail in Sierra de Agalta National Park was used.
85	Peromyscus nicaraguae	CM	113154	-	Preserved specimen	-	Olancho		Sierra de Agalta	-85.9175	14.9747	1750	Matson et al.(2016)	-	No	The location corresponding to La Pichucha trail in Sierra de Agalta National Park was used.
87	Peromyscus nicaraguae	CM	113156	-	Preserved specimen	-	Olancho		Sierra de Agalta	-85.9175	14.9747	1750	Matson et al.(2016)	-	No	The location corresponding to La Pichucha trail in Sierra de Agalta National Park was used.
89	Peromyscus nicaraguae	CM	113158	-	Preserved specimen	-	Olancho		Sierra de Agalta	-85.9175	14.9747	1750	Matson et al.(2016)	-	No	The location corresponding to La Pichucha trail in Sierra de Agalta National Park was used.
94	Peromyscus nicaraguae	CM	113163	-	Preserved specimen	-	Olancho		Sierra de Agalta	-85.9175	14.9747	1750	Matson et al.(2016)	-	No	The location corresponding to La Pichucha trail in Sierra de Agalta National Park was used.
95	Peromyscus nicaraguae	CM	113164	-	Preserved specimen	-	Olancho		Sierra de Agalta	-85.9175	14.9747	1750	Matson et al.(2016)	-	No	The location corresponding to La Pichucha trail in Sierra de Agalta National Park was used.
98	Peromyscus nicaraguae	CM	113167	-	Preserved specimen	-	Olancho		Sierra de Agalta	-85.918	14.9572	2030	Matson et al.(2016)	-	No	The location corresponding to La Pichucha trail in Sierra de Agalta National Park was used.
99	Peromyscus nicaraguae	CM	113168	-	Preserved specimen	-	Olancho		Sierra de Agalta	-85.918	14.9572	2030	Matson et al.(2016)	-	No	The location corresponding to La Pichucha trail in Sierra de Agalta National Park was used.
100	Peromyscus nicaraguae	CM	113169	-	Preserved specimen	-	Olancho		Sierra de Agalta	-85.918	14.9572	2030	Matson et al.(2016)	-	No	The location corresponding to La Pichucha trail in Sierra de Agalta National Park was used.
102	Peromyscus nicaraguae	CM	113171	-	Preserved specimen	-	Olancho		Sierra de Agalta	-85.918	14.9572	2030	Matson et al.(2016)	-	No	The location corresponding to La Pichucha trail in Sierra de Agalta National Park was used.
106	Peromyscus nicaraguae	CM	113175	-	Preserved specimen	-	Olancho		Sierra de Agalta	-85.918	14.9572	2030	Matson et al.(2016)	-	No	The location corresponding to La Pichucha trail in Sierra de Agalta National Park was used.
135	Peromyscus nicaraguae	UNAH	JOM 6695	-	Preserved specimen	-	Olancho		Sierra de Agalta	-85.9175	14.9747	1750	Matson et al.(2016)	-	No	The location corresponding to La Pichucha trail in Sierra de Agalta National Park was used.
136	Peromyscus nicaraguae	UNAH	JOM 6689	-	Preserved specimen	-	Olancho		Sierra de Agalta	-85.9175	14.9747	1750	Matson et al.(2016)	-	No	The location corresponding to La Pichucha trail in Sierra de Agalta National Park was used.
137	Peromyscus nicaraguae	UNAH	LLH 18	-	Preserved specimen	-	Olancho		Sierra de Agalta	-85.9175	14.9747	1750	Matson et al.(2016)	-	No	The location corresponding to La Pichucha trail in Sierra de Agalta National Park was used.
223	Peromyscus stirtoni	TCWC	18496	-	Preserved specimen	1966	Francisco Morazán		2 mi S La Venta, 420 m	-87.2856	13.7958	854	GBIF.org (2023)	Davis, W.B.	Yes	The location was approximated because the GBIF coordinate was incorrectly georeferenced.
141	Peromyscus salvadorensis	CM	113074	-	Preserved specimen + genetics	-	Lempira		Cerro Celaque	-88.6666	14.5333	2260	Matson et al.(2016)	-	No	The same coordinates from PN Celaque Naranjo Camping station was used.
142	Peromyscus salvadorensis	CM	113075	-	Preserved specimen + genetics	-	Lempira		Cerro Celaque	-88.6666	14.5333	2260	Matson et al.(2016)	-	No	The same coordinates from PN Celaque Naranjo Camping station was used.
145	Peromyscus salvadorensis	CM	113078	-	Preserved specimen + genetics	-	Lempira		Cerro Celaque	-88.6666	14.5333	2260	Matson et al.(2016)	-	No	The same coordinates from PN Celaque Naranjo Camping station was used.
160	Peromyscus salvadorensis	CM	113093	-	Preserved specimen	-	Lempira		Cerro Celaque	-88.65	14.5333	2055	Matson et al.(2016)	-	No	The same coordinates from PN Celaque was used.
204	Peromyscus salvadorensis	UNAH	NOG 59	-	Preserved specimen	-	Lempira	Gracias	Cerro Celaque	-88.65	14.5333	2080	Matson et al.(2016)	-	No	The same coordinates from PN Celaque was used.
166	Peromyscus salvadorensis	CM	113099	-	Preserved specimen	-	Lempira		Cerro Celaque	-88.63	14.55	1430	Matson et al.(2016)	-	No	The same coordinates from PN Celaque, Visitors Center was used.
168	Peromyscus salvadorensis	CM	113101	-	Preserved specimen	-	Lempira		Cerro Celaque	-88.63	14.55	1430	Matson et al.(2016)	-	No	The same coordinates from PN Celaque, Visitors Center was used.
169	Peromyscus salvadorensis	CM	113102	-	Preserved specimen	-	Lempira		Cerro Celaque	-88.63	14.55	1430	Matson et al.(2016)	-	No	The same coordinates from PN Celaque, Visitors Center was used.
172	Peromyscus salvadorensis	CM	113105	-	Preserved specimen	-	Lempira		Cerro Celaque	-88.63	14.55	1430	Matson et al.(2016)	-	No	The same coordinates from PN Celaque, Visitors Center was used.
178	Peromyscus salvadorensis	CM	113111	-	Preserved specimen	-	Lempira		Cerro Celaque	-88.63	14.55	1430	Matson et al.(2016)	-	No	The same coordinates from PN Celaque, Visitors Center was used.
34	Peromyscus cordillerae	AMNH	129959	-	Preserved specimen	1942	Lempira		Cerro Pucca	-88.5472	14.7417	1984	Goodwin (1942)	C. F. Underwood	Yes	The voucher numbers for these specimens were obtained from Musser (1969). Coordinates were approximated based on the verbatim of the locality.
35	Peromyscus cordillerae	AMNH	129963	-	Preserved specimen	1942	Lempira		Cerro Pucca	-88.5472	14.7417	1984	Goodwin (1942)	C. F. Underwood	Yes	The voucher numbers for these specimens were obtained from Musser (1969). Coordinates were approximated based on the verbatim of the locality.
36	Peromyscus cordillerae	AMNH	129964	-	Preserved specimen	1942	Lempira		Cerro Pucca	-88.5472	14.7417	1984	Goodwin (1942)	C. F. Underwood	Yes	The voucher numbers for these specimens were obtained from Musser (1969). Coordinates were approximated based on the verbatim of the locality.
37	Peromyscus cordillerae	AMNH	129967	-	Preserved specimen	1942	Lempira		Cerro Pucca	-88.5472	14.7417	1984	Goodwin (1942)	C. F. Underwood	Yes	The voucher numbers for these specimens were obtained from Musser (1969). Coordinates were approximated based on the verbatim of the locality.
38	Peromyscus cordillerae	AMNH	129968	-	Preserved specimen	1942	Lempira		Cerro Pucca	-88.5472	14.7417	1984	Goodwin (1942)	C. F. Underwood	Yes	The voucher numbers for these specimens were obtained from Musser (1969). Coordinates were approximated based on the verbatim of the locality.
39	Peromyscus cordillerae	AMNH	130015	-	Preserved specimen	1942	Lempira		Cerro Pucca	-88.5472	14.7417	1984	Goodwin (1942)	C. F. Underwood	Yes	The voucher numbers for these specimens were obtained from Musser (1969). Coordinates were approximated based on the verbatim of the locality.
40	Peromyscus cordillerae	AMNH	126742	-	Preserved specimen	1942	La Paz		Muya	-87.9988	14.2096	1129	Goodwin (1942)	C. F. Underwood	Yes	The voucher numbers for these specimens were obtained from Musser (1969). Coordinates were approximated based on the verbatim of the locality.
41	Peromyscus cordillerae	AMNH	126743	-	Preserved specimen	1942	La Paz		Muya	-87.9988	14.2096	1129	Goodwin (1942)	C. F. Underwood	Yes	The voucher numbers for these specimens were obtained from Musser (1969). Coordinates were approximated based on the verbatim of the locality.
42	Peromyscus cordillerae	AMNH	126707	-	Preserved specimen	1942	La Paz		Muya	-87.9988	14.2096	1129	Goodwin (1942)	C. F. Underwood	Yes	The voucher numbers for these specimens were obtained from Musser (1969). Coordinates were approximated based on the verbatim of the locality.
